# Supplementary material for: Tetra­aqua(2,2′-bipyridine-κ2 N,N′)magnesium(II) bis­(4-bromo­benzoate)
Source: Acta Crystallogr Sect E Struct Rep Online. 2010 Oct 23;66(Pt 11):m1426. doi: 10.1107/S1600536810041474 (PMC3009127; doi:10.1107/S1600536810041474)
Supplement: Supplementary file 2 [file e-66-m1426-Isup2.hkl]

# 
# h,k,l, Fc-squared, Fo-squared, sigma(Fo-squared) and status flag 
# 
data_I
_shelx_title ' tref in C2/c' 
_shelx_refln_list_code          4 
_shelx_F_calc_maximum      384.19 
_exptl_crystal_F_000      1312.00 
_reflns_d_resolution_high  0.8410 
 
loop_ 
 _symmetry_equiv_pos_as_xyz 
 'x, y, z' 
 '-x, y, -z+1/2' 
 'x+1/2, y+1/2, z' 
 '-x+1/2, y+1/2, -z+1/2' 
 '-x, -y, -z' 
 'x, -y, z-1/2' 
 '-x+1/2, -y+1/2, -z' 
 'x+1/2, -y+1/2, z-1/2' 
 
_cell_length_a    30.2753 
_cell_length_b    12.3083 
_cell_length_c     7.5785 
_cell_angle_alpha  90.000 
_cell_angle_beta  103.903 
_cell_angle_gamma  90.000 
 
_shelx_F_squared_multiplier     1.000 
 
loop_ 
 _refln_index_h 
 _refln_index_k 
 _refln_index_l 
 _refln_F_squared_calc 
 _refln_F_squared_meas 
 _refln_F_squared_sigma 
 _refln_observed_status 
   6   0   0    11853.27    11202.93    279.20 o 
   8   0   0    10312.42     8690.04    243.39 o 
  10   0   0    33229.22    28652.58    954.65 o 
  12   0   0    20568.63    19113.08    601.66 o 
  14   0   0    28698.80    27871.65   1041.55 o 
  16   0   0    25967.50    29332.80   1010.30 o 
  18   0   0    15617.46    16755.76    588.29 o 
  20   0   0     4154.30     4340.94    328.03 o 
  22   0   0      739.35      882.25    112.84 o 
  24   0   0     1998.19     2414.66    187.34 o 
  26   0   0     4917.94     5926.80    334.57 o 
  28   0   0     1937.77     2283.33    325.56 o 
  30   0   0     1455.16     1486.28    180.87 o 
  32   0   0      473.77      511.29    132.71 o 
  34   0   0       66.13      249.83    189.01 o 
   5   1   0     5719.10     5418.48     79.97 o 
   7   1   0    20841.51    17840.90    529.20 o 
   9   1   0    34052.48    29778.83    990.75 o 
  11   1   0     4255.55     3959.89    175.32 o 
  13   1   0     4113.49     4474.51    220.18 o 
  15   1   0     1670.70     2258.84     85.91 o 
  17   1   0     9159.75     9133.59    231.26 o 
  19   1   0     2684.28     2806.39    132.71 o 
  21   1   0     8395.66     8821.79    281.97 o 
  23   1   0     6353.46     7157.07    281.17 o 
  25   1   0      236.48      268.61     76.75 o 
  27   1   0        2.14       14.82     39.80 o 
  29   1   0        2.90        3.37     35.50 o 
  31   1   0     1738.85     2096.75    241.87 o 
  33   1   0      498.47      600.33     99.42 o 
   0   2   0     4185.07     2788.89     32.03 o 
   2   2   0     4589.73     3335.24     33.60 o 
   4   2   0      844.64      967.01     22.79 o 
   6   2   0     4408.64     4156.38     87.06 o 
   8   2   0     6956.29     6605.15    118.31 o 
  10   2   0     7002.19     7280.25    143.98 o 
  12   2   0    18509.59    16440.57    595.21 o 
  14   2   0      436.30      278.60     42.60 o 
  16   2   0     1517.44     1179.56     91.30 o 
  18   2   0       19.45       52.68     34.28 o 
  20   2   0      363.23      341.23     49.84 o 
  22   2   0     2074.41     2164.81    154.21 o 
  24   2   0      303.31      395.87     71.57 o 
  26   2   0        2.55      -10.39     36.80 o 
  28   2   0       37.11       55.76     58.47 o 
  30   2   0      445.32      496.29     86.25 o 
  32   2   0       24.66       10.61     57.35 o 
  34   2   0      101.33       88.96     81.53 o 
   1   3   0    22944.53    21908.81    271.63 o 
   3   3   0     8847.04     8337.70    105.15 o 
   5   3   0     2137.82     2627.30     41.58 o 
   7   3   0     6048.42     6420.89    112.78 o 
   9   3   0     5719.66     5290.54    100.57 o 
  11   3   0     3533.75     3763.77     95.64 o 
  13   3   0     4425.30     4168.00    115.31 o 
  15   3   0     1862.63     1760.99     82.31 o 
  17   3   0     4130.35     3935.48    159.64 o 
  19   3   0       35.36       46.16     32.31 o 
  21   3   0     1763.46     1685.30    107.73 o 
  23   3   0        0.49      -17.70     35.50 o 
  25   3   0     2120.39     2449.41    157.75 o 
  27   3   0      209.50      140.22     61.41 o 
  29   3   0       14.18       35.61     50.83 o 
  31   3   0      418.06      537.69    104.75 o 
  33   3   0       19.04       20.98     51.97 o 
   0   4   0    19292.33    18911.38    366.12 o 
   2   4   0     1259.60     1209.62     26.82 o 
   4   4   0      707.66      632.33     19.07 o 
   6   4   0    11535.09    11612.18    187.80 o 
   8   4   0     4690.07     4508.92     99.31 o 
  10   4   0     1149.73     1423.67     42.86 o 
  12   4   0    14005.03    13144.36    267.84 o 
  14   4   0     4995.40     5283.97    153.20 o 
  16   4   0     1971.53     2059.08     91.91 o 
  18   4   0      602.39      565.65     80.47 o 
  20   4   0      127.13      100.80     45.97 o 
  22   4   0      340.65      307.87     84.37 o 
  24   4   0      146.25      162.33     59.70 o 
  26   4   0      989.00     1095.17    131.17 o 
  28   4   0      420.01      402.93     81.77 o 
  30   4   0      123.40      159.87     70.72 o 
  32   4   0       15.17       44.94     56.95 o 
   1   5   0     2386.08     2168.90     36.74 o 
   3   5   0     2903.06     2933.81     49.48 o 
   5   5   0    24342.90    23176.15    407.05 o 
   7   5   0      985.98     1081.12     30.76 o 
   9   5   0    31828.93    32125.69    555.40 o 
  11   5   0     4308.60     4676.06    105.07 o 
  13   5   0      409.24      321.30     38.88 o 
  15   5   0      170.98      168.63     40.42 o 
  17   5   0     1373.77     1526.77     81.70 o 
  19   5   0     2125.64     2038.16    111.20 o 
  21   5   0     1064.08     1023.80     81.51 o 
  23   5   0     2307.98     2291.47    189.01 o 
  25   5   0        8.63       38.30     40.90 o 
  27   5   0      183.01      178.66     68.51 o 
  29   5   0      164.02      225.26     86.39 o 
  31   5   0      134.74      276.10     99.04 o 
   0   6   0     2319.59     2601.09     66.20 o 
   2   6   0     1011.05     1171.59     26.44 o 
   4   6   0     1427.55     1532.60     36.04 o 
   6   6   0      252.20      202.23     14.75 o 
   8   6   0     1003.50     1076.28     48.68 o 
  10   6   0      583.45      449.17     25.60 o 
  12   6   0     2147.77     2179.03     78.00 o 
  14   6   0     1474.95     1733.55     65.34 o 
  16   6   0       83.18       90.69     31.13 o 
  18   6   0     2157.47     2216.30    135.38 o 
  20   6   0     1341.79     1276.40     77.62 o 
  22   6   0     1015.02      995.34     74.14 o 
  24   6   0        1.63      -40.62     43.84 o 
  26   6   0      118.43      166.26     55.36 o 
  28   6   0      330.36      440.18     87.10 o 
  30   6   0      135.66      164.65     70.85 o 
   1   7   0     4551.26     4561.75     72.36 o 
   3   7   0     3608.09     4083.55     64.68 o 
   5   7   0     1608.09     1210.12     29.62 o 
   7   7   0      193.37      136.60     18.43 o 
   9   7   0      223.35      473.16     29.94 o 
  11   7   0     2083.29     2438.16     89.83 o 
  13   7   0      573.05      576.12     40.34 o 
  15   7   0      465.72      392.06     32.01 o 
  17   7   0      347.92      479.05     40.92 o 
  19   7   0      480.83      354.12     42.15 o 
  21   7   0      475.39      534.21     92.21 o 
  23   7   0     1095.73      916.36     75.03 o 
  25   7   0      359.89      494.69    105.47 o 
  27   7   0       72.77       44.81     51.85 o 
  29   7   0       30.70       67.85     59.43 o 
   0   8   0     1836.38     2181.82     74.04 o 
   2   8   0     1666.14     1521.91     43.72 o 
   4   8   0      628.62      836.88     32.27 o 
   6   8   0      509.20      519.43     28.01 o 
   8   8   0      995.03     1036.71     40.25 o 
  10   8   0     1074.57     1234.49     44.43 o 
  12   8   0      326.74      268.26     42.50 o 
  14   8   0       14.00       -1.94     20.61 o 
  16   8   0        6.99       39.01     22.91 o 
  18   8   0      137.75      218.13     34.49 o 
  20   8   0       52.73      105.31     30.44 o 
  22   8   0       13.19        0.37     29.11 o 
  24   8   0       17.12       42.12     30.03 o 
  26   8   0       75.48       58.24     37.99 o 
  28   8   0        0.60       11.26     31.48 o 
   1   9   0     6363.25     6634.84    117.41 o 
   3   9   0     1534.72     1755.35     59.39 o 
   5   9   0       49.80       51.60     17.46 o 
   7   9   0      164.74      171.94     24.98 o 
   9   9   0       30.77       33.56     18.29 o 
  11   9   0        0.23       11.96     16.65 o 
  13   9   0        0.64       32.71     21.11 o 
  15   9   0        1.22       -9.78     29.57 o 
  17   9   0      389.29      361.17     58.85 o 
  19   9   0        5.82       -4.57     23.09 o 
  21   9   0      126.98      103.68     39.12 o 
  23   9   0      197.41      206.95     46.15 o 
  25   9   0       13.38       69.42     36.57 o 
  27   9   0        1.94       19.68     32.11 o 
   0  10   0       28.74       56.07     22.78 o 
   2  10   0      156.87      134.10     19.25 o 
   4  10   0     1002.54     1187.55     45.68 o 
   6  10   0      162.76      220.40     25.37 o 
   8  10   0       18.00        7.26     15.31 o 
  10  10   0      228.45      302.63     32.74 o 
  12  10   0      261.35      224.83     37.23 o 
  14  10   0      901.24     1160.71     65.00 o 
  16  10   0     1445.33     1593.12     76.10 o 
  18  10   0      669.98      676.85     93.45 o 
  20  10   0       10.05       53.16     42.38 o 
  22  10   0        6.69       48.24     56.09 o 
  24  10   0        0.56      -38.96     39.99 o 
   1  11   0      680.50      795.90     49.69 o 
   3  11   0     1166.15     1270.26     45.53 o 
   5  11   0        9.15       -0.58     12.29 o 
   7  11   0      539.22      550.20     38.12 o 
   9  11   0      251.52      309.90     42.90 o 
  11  11   0      196.96      182.84     26.77 o 
  13  11   0      154.53      199.01     29.26 o 
  15  11   0        0.54       11.86     25.35 o 
  17  11   0       53.33       75.76     31.23 o 
  19  11   0        0.01       -4.54     28.22 o 
  21  11   0        0.44       64.76     35.19 o 
  23  11   0        0.28        4.62     32.67 o 
   0  12   0      897.32     1087.91    172.79 o 
   2  12   0      160.20      278.04     33.87 o 
   4  12   0      170.21      176.13     31.48 o 
   6  12   0      488.69      616.21     43.33 o 
   8  12   0      295.17      369.63     34.48 o 
  10  12   0      226.35      208.70     34.11 o 
  12  12   0      212.37      224.07     30.11 o 
  14  12   0       54.98       41.25     29.10 o 
  16  12   0        2.00      -24.19     24.19 o 
  18  12   0       21.24       30.99     29.31 o 
  20  12   0       98.23       87.83     36.15 o 
   1  13   0       65.77       84.25     23.21 o 
   3  13   0       24.98       38.31     27.43 o 
   5  13   0       43.83       81.40     24.01 o 
   7  13   0       25.87        7.71     16.40 o 
   9  13   0       13.33      -16.17     16.17 o 
  11  13   0        4.15       72.43     29.33 o 
  13  13   0        6.20       -2.65     48.44 o 
  15  13   0       36.80       46.45     24.34 o 
   0  14   0      101.81      138.40     33.24 o 
   2  14   0        5.26      -26.03     26.03 o 
   4  14   0        0.06       44.96     23.47 o 
   6  14   0       76.80      138.17     34.76 o 
   8  14   0      213.90      271.43     40.90 o 
  10  14   0      211.60      301.60     50.82 o 
 -35   1   1      457.98      659.71    108.96 o 
 -33   1   1       15.52       33.18     47.71 o 
 -31   1   1        2.03      -17.68     40.23 o 
 -29   1   1       30.12       35.14     46.93 o 
 -27   1   1      790.17      782.26     99.61 o 
 -25   1   1     5877.51     6115.51    211.23 o 
 -23   1   1      223.72      224.21     49.49 o 
 -21   1   1     3863.77     3955.47    199.35 o 
 -19   1   1       79.98       91.11     29.99 o 
 -17   1   1     3749.26     3472.01    205.58 o 
 -15   1   1     6549.84     5657.66    336.67 o 
 -13   1   1     1353.86     1225.74     83.12 o 
 -11   1   1     7305.15     7387.23    263.44 o 
  -9   1   1     2458.66     2411.88     77.63 o 
  -7   1   1     4932.10     5147.75     77.85 o 
  -5   1   1    26406.82    27344.13    478.52 o 
  -3   1   1     1354.20     1363.65     16.38 o 
  -1   1   1     4989.75     4761.32     48.75 o 
   1   1   1     4021.80     3368.77     38.66 o 
   3   1   1    31742.77    32706.61    534.97 o 
   5   1   1     1353.58     1389.78     33.75 o 
   7   1   1     1906.81     2052.73     48.44 o 
   9   1   1     1211.86     1215.31     43.65 o 
  11   1   1    28641.69    28637.61    737.31 o 
  13   1   1     4980.46     5115.35    129.39 o 
  15   1   1     5354.05     5808.53    226.72 o 
  17   1   1     6810.84     6878.45    256.89 o 
  19   1   1      978.49     1024.08     83.50 o 
  21   1   1      116.92      220.95     58.03 o 
  23   1   1     1283.44     1488.59    107.03 o 
  25   1   1      161.82      163.03     60.91 o 
  27   1   1      726.15      924.52    118.41 o 
  29   1   1     1291.85     1708.04    166.12 o 
  31   1   1      112.33      214.53     87.14 o 
  33   1   1      127.98      140.41     73.20 o 
 -34   2   1      430.78      212.05     99.97 o 
 -32   2   1      684.48      631.24    142.16 o 
 -30   2   1      857.95      803.24    166.32 o 
 -28   2   1     1475.27     1625.45    122.79 o 
 -26   2   1      576.74      468.00     70.25 o 
 -24   2   1       10.79      -26.43     37.10 o 
 -22   2   1     2290.20     1969.19    184.63 o 
 -20   2   1     3328.07     3387.29    235.85 o 
 -18   2   1    23546.18    22781.84    946.51 o 
 -16   2   1     4195.12     3786.41    176.72 o 
 -14   2   1    19140.46    18569.29    988.68 o 
 -12   2   1       24.31       61.25     18.44 o 
 -10   2   1     3143.77     2705.48    142.66 o 
  -8   2   1    10291.74    10234.46    357.78 o 
  -6   2   1     9905.24     8982.92    318.90 o 
  -4   2   1    81542.38    86452.20   3390.15 o 
  -2   2   1   147601.03   169771.19   4489.22 o 
   0   2   1     8314.86     7836.09     93.25 o 
   2   2   1      102.95       74.91      5.77 o 
   4   2   1     1775.18     1713.53     44.14 o 
   6   2   1    31479.86    27861.92    976.49 o 
   8   2   1    35341.80    31894.66   1084.99 o 
  10   2   1     3493.05     3313.82     84.94 o 
  12   2   1    30249.89    30500.12    713.26 o 
  14   2   1     8809.76     9982.31    241.97 o 
  16   2   1      901.14      950.99     64.72 o 
  18   2   1      661.22      605.18     59.18 o 
  20   2   1     5477.76     5546.36    369.96 o 
  22   2   1     2342.16     2818.85    148.60 o 
  24   2   1     4087.97     4552.13    271.73 o 
  26   2   1     1918.92     2437.47    149.94 o 
  28   2   1        6.75       -1.92     46.47 o 
  30   2   1       55.60       87.76     68.24 o 
  32   2   1      358.40      473.67    143.04 o 
 -33   3   1      359.11      126.51    126.13 o 
 -31   3   1      434.10      266.86    120.88 o 
 -29   3   1        8.06        1.81     42.29 o 
 -27   3   1     2363.69     2550.93    212.76 o 
 -25   3   1     2926.51     3064.91    211.54 o 
 -23   3   1     6177.79     6131.66    416.49 o 
 -21   3   1       37.94       24.82     33.80 o 
 -19   3   1      466.90      385.00     62.18 o 
 -17   3   1     4819.79     5087.70    225.19 o 
 -15   3   1       73.60      144.22     25.57 o 
 -13   3   1    14080.18    12731.38    758.25 o 
 -11   3   1     7786.33     7241.85    385.53 o 
  -9   3   1    21399.10    19780.28    745.63 o 
  -7   3   1     4247.81     3767.79     81.32 o 
  -5   3   1     2329.96     2144.80     37.23 o 
  -3   3   1    23036.46    23061.17    427.40 o 
  -1   3   1    28861.36    27684.16    489.19 o 
   1   3   1     5284.79     4395.84     57.94 o 
   3   3   1    40992.12    35849.07   1322.60 o 
   5   3   1    12235.86    10576.18    193.39 o 
   7   3   1     4476.96     4119.09    155.10 o 
   9   3   1        7.06       13.80     13.48 o 
  11   3   1     9915.29     9371.19    213.49 o 
  13   3   1      679.86      548.60     45.40 o 
  15   3   1    10498.01     9629.24    258.27 o 
  17   3   1     8360.95     8425.82    224.60 o 
  19   3   1     3507.45     3566.50    180.72 o 
  21   3   1     3654.90     3528.85    169.38 o 
  23   3   1      292.49      334.94     67.46 o 
  25   3   1     1000.16     1155.95    112.69 o 
  27   3   1      430.24      487.30     87.55 o 
  29   3   1     2907.73     3323.06    252.89 o 
  31   3   1      591.82      434.65     99.26 o 
  33   3   1      374.34      261.80     86.88 o 
 -34   4   1      744.41      676.37    322.70 o 
 -32   4   1        3.65      -32.12     44.17 o 
 -30   4   1      180.43      168.18     65.26 o 
 -28   4   1     1266.48     1360.24    164.05 o 
 -26   4   1      422.73      469.30     63.92 o 
 -24   4   1        5.54       -4.52     26.12 o 
 -22   4   1     2385.23     2240.22    280.93 o 
 -20   4   1       82.89      111.93     31.76 o 
 -18   4   1       61.12       76.89     28.10 o 
 -16   4   1    12548.37    12523.00    701.19 o 
 -14   4   1     1866.49     2130.40     79.59 o 
 -12   4   1       76.89       99.83     30.35 o 
 -10   4   1     3520.20     3159.30    148.20 o 
  -8   4   1     6191.73     6637.36    159.38 o 
  -6   4   1    33104.30    33928.98    722.63 o 
  -4   4   1     2022.41     2473.49     33.66 o 
  -2   4   1      681.43      529.92     19.19 o 
   0   4   1    16406.12    15909.00    192.83 o 
   2   4   1     1191.41     1230.46     24.44 o 
   4   4   1      684.06      599.40     19.78 o 
   6   4   1      660.30      780.46     30.38 o 
   8   4   1    11248.88    10162.17    152.18 o 
  10   4   1     1045.35      722.22     38.10 o 
  12   4   1     3988.76     3580.46    135.14 o 
  14   4   1       51.13       13.07     20.82 o 
  16   4   1     1811.05     1863.48     95.31 o 
  18   4   1       16.71      -14.61     27.97 o 
  20   4   1     6852.56     6739.31    232.09 o 
  22   4   1      656.92      808.30     78.20 o 
  24   4   1      985.52      847.07     92.87 o 
  26   4   1      813.45      852.51     98.93 o 
  28   4   1       61.35       54.16     49.29 o 
  30   4   1      253.42      265.85     82.16 o 
  32   4   1        8.11       82.91     63.28 o 
 -33   5   1      115.71       99.41     54.28 o 
 -31   5   1        2.42       57.07     55.90 o 
 -29   5   1      431.88      562.58    126.42 o 
 -27   5   1        5.76      -30.99     45.49 o 
 -25   5   1       51.70       74.51     40.71 o 
 -23   5   1      297.92      389.00     85.17 o 
 -21   5   1     2100.80     1858.83    139.72 o 
 -19   5   1       15.06       20.83     30.13 o 
 -17   5   1      142.02      158.90     33.03 o 
 -15   5   1     1010.80     1025.57     56.95 o 
 -13   5   1      309.22      454.03     26.68 o 
 -11   5   1     1197.96     1478.16     38.26 o 
  -9   5   1     3868.37     4074.88     82.34 o 
  -7   5   1      685.30      848.01     27.23 o 
  -5   5   1     2408.64     2331.31     32.97 o 
  -3   5   1      362.45      413.08     16.02 o 
  -1   5   1      410.11      368.45     12.75 o 
   1   5   1       95.71      175.01     12.94 o 
   3   5   1     3689.43     3536.02     53.16 o 
   5   5   1     1284.73     1395.09     38.80 o 
   7   5   1     9331.73     9895.71    165.79 o 
   9   5   1      587.58      608.69     27.36 o 
  11   5   1      504.18      441.36     26.83 o 
  13   5   1      350.14      330.37     33.23 o 
  15   5   1       52.91       37.36     22.96 o 
  17   5   1       18.74       41.12     30.63 o 
  19   5   1      170.72      170.88     48.45 o 
  21   5   1      394.36      356.21     60.38 o 
  23   5   1     4710.53     4685.82    187.60 o 
  25   5   1       24.50      -28.29     59.69 o 
  27   5   1        7.90       51.29     51.80 o 
  29   5   1      166.60      138.01     72.93 o 
  31   5   1       28.20      101.16     84.46 o 
 -32   6   1      102.86      105.57     61.48 o 
 -30   6   1      364.74      309.51     83.82 o 
 -28   6   1       19.18       20.25     41.90 o 
 -26   6   1      548.33      574.50    107.29 o 
 -24   6   1     1004.17     1028.05     84.98 o 
 -22   6   1     2444.40     2752.75    133.21 o 
 -20   6   1     2398.52     2261.97    116.35 o 
 -18   6   1      119.25      227.96     36.26 o 
 -16   6   1     3554.26     3610.75    122.13 o 
 -14   6   1      330.33      402.58     28.72 o 
 -12   6   1     1137.98     1105.50     34.64 o 
 -10   6   1      908.46      896.48     37.19 o 
  -8   6   1      488.70      531.78     21.94 o 
  -6   6   1     1745.78     1411.37     30.83 o 
  -4   6   1     1150.64     1245.99     23.36 o 
  -2   6   1     1968.49     1622.58     38.94 o 
   0   6   1      485.77      626.65     18.53 o 
   2   6   1        2.58       36.80     12.50 o 
   4   6   1       69.48       55.82     13.11 o 
   6   6   1      101.14      135.74     16.25 o 
   8   6   1       31.43       86.19     17.14 o 
  10   6   1     1177.96     1089.37     51.85 o 
  12   6   1      403.76      384.25     28.95 o 
  14   6   1      544.89      654.36     43.27 o 
  16   6   1      447.48      461.66     42.87 o 
  18   6   1      557.03      597.67     59.06 o 
  20   6   1       44.92       58.95     37.09 o 
  22   6   1      280.83      264.68     63.89 o 
  24   6   1      254.80      256.18     65.01 o 
  26   6   1      214.93      243.84     68.13 o 
  28   6   1      173.01      211.61     84.99 o 
  30   6   1       92.97       91.36     64.04 o 
 -31   7   1       48.13        3.53     43.62 o 
 -29   7   1        8.75       41.47     47.96 o 
 -27   7   1      134.74       82.56     40.55 o 
 -25   7   1       16.24       12.73     29.68 o 
 -23   7   1        4.31        5.61     26.35 o 
 -21   7   1      637.38      744.24     76.61 o 
 -19   7   1       38.97       79.16     24.91 o 
 -17   7   1       49.75       28.15     22.25 o 
 -15   7   1       72.55      106.67     25.52 o 
 -13   7   1      464.21      371.35     36.87 o 
 -11   7   1       34.51       65.04     25.24 o 
  -9   7   1      738.53      847.83     27.73 o 
  -7   7   1      733.99      807.74     26.72 o 
  -5   7   1     3395.95     3710.46     56.34 o 
  -3   7   1      716.12      800.08     29.54 o 
  -1   7   1      244.54      249.73     13.69 o 
   1   7   1       64.36      126.73     16.64 o 
   3   7   1     2472.18     2432.66     47.98 o 
   5   7   1      485.59      611.25     22.62 o 
   7   7   1      133.24      198.85     19.21 o 
   9   7   1      133.42      116.18     25.79 o 
  11   7   1     1012.13     1180.53     54.41 o 
  13   7   1        3.09        9.44     19.61 o 
  15   7   1     1079.80     1128.39     59.37 o 
  17   7   1     1268.14     1367.18     61.68 o 
  19   7   1      124.21      199.45     36.86 o 
  21   7   1      645.99      528.09     48.44 o 
  23   7   1      485.23      555.46     78.58 o 
  25   7   1      152.38      236.34     65.23 o 
  27   7   1       39.35       44.07     48.02 o 
  29   7   1      188.60      294.96     81.09 o 
 -28   8   1      282.21      296.80     99.06 o 
 -26   8   1      138.67      134.37     44.40 o 
 -24   8   1      177.88      263.00     51.47 o 
 -22   8   1     1596.56     1741.88     89.46 o 
 -20   8   1       28.81       44.05     24.35 o 
 -18   8   1       65.77      104.38     26.93 o 
 -16   8   1       39.21       22.68     24.25 o 
 -14   8   1      582.07      768.49     64.59 o 
 -12   8   1       55.29       62.23     22.76 o 
 -10   8   1      294.78      297.97     23.91 o 
  -8   8   1      592.91      743.17     28.75 o 
  -6   8   1      174.64      276.51     21.90 o 
  -4   8   1     2308.16     2767.44     52.10 o 
  -2   8   1      638.54      526.16     26.74 o 
   0   8   1     1138.11     1296.69     33.62 o 
   2   8   1      786.43      814.38     34.27 o 
   4   8   1     1329.47     1301.54     35.61 o 
   6   8   1     1643.97     2025.18     53.08 o 
   8   8   1      113.08      183.46     25.12 o 
  10   8   1      113.18       58.50     20.15 o 
  12   8   1      683.42      811.80     59.91 o 
  14   8   1      117.95      167.44     33.29 o 
  16   8   1       40.90       11.34     26.55 o 
  18   8   1      998.41      750.34    113.92 o 
  20   8   1      242.61      322.84     44.82 o 
  22   8   1        3.28       49.37     27.89 o 
  24   8   1      187.41      242.22     49.19 o 
  26   8   1      117.28       96.81     53.21 o 
  28   8   1        6.92       34.03     43.24 o 
 -27   9   1       34.40      101.69     43.60 o 
 -25   9   1       62.40      117.24     34.32 o 
 -23   9   1      512.32      411.55     51.89 o 
 -21   9   1      261.64      370.26     47.87 o 
 -19   9   1       56.77       30.41     30.94 o 
 -17   9   1      224.84      258.09     39.84 o 
 -15   9   1      678.94      796.43     48.71 o 
 -13   9   1      170.10      132.36     21.30 o 
 -11   9   1      346.12      650.51     37.19 o 
  -9   9   1     1071.04      940.81     33.24 o 
  -7   9   1       87.88      156.23     18.00 o 
  -5   9   1       68.64       75.53     10.09 o 
  -3   9   1      206.46      200.46     13.31 o 
  -1   9   1      501.77      673.20     39.82 o 
   1   9   1       22.20        3.26     10.99 o 
   3   9   1      211.03      375.60     28.05 o 
   5   9   1      476.03      394.28     45.87 o 
   7   9   1      215.01      107.29     78.48 o 
   9   9   1        7.69        7.44     15.55 o 
  11   9   1       75.65       97.82     25.25 o 
  13   9   1       96.64       20.97     23.07 o 
  15   9   1      163.25      237.67     51.17 o 
  17   9   1      357.32      513.70     88.69 o 
  19   9   1      423.70      341.43     62.36 o 
  21   9   1        0.32       47.46     37.69 o 
  23   9   1        2.18        5.31     29.55 o 
  25   9   1        0.02        1.77     31.54 o 
 -26  10   1       40.10       -8.11     56.15 o 
 -24  10   1        3.33       15.15     34.94 o 
 -22  10   1        0.06      -12.17     34.55 o 
 -20  10   1       95.89      201.25     39.47 o 
 -18  10   1      129.11      121.55     47.57 o 
 -16  10   1       22.13       51.83     25.98 o 
 -14  10   1        4.19        6.54     13.99 o 
 -12  10   1        4.03        1.57     14.81 o 
 -10  10   1       43.06       66.62     13.21 o 
  -8  10   1       10.90       31.96     10.99 o 
  -6  10   1       30.23       73.77     15.52 o 
  -4  10   1       87.05       56.59     15.28 o 
  -2  10   1        0.01        0.94     16.02 o 
   0  10   1     1112.51     1192.07     55.63 o 
   2  10   1      558.94      578.38     48.38 o 
   4  10   1       93.29       84.20     17.94 o 
   6  10   1       56.81       23.86     18.26 o 
   8  10   1       32.28       44.64     20.04 o 
  10  10   1       29.46       -3.12     17.19 o 
  12  10   1        6.54       24.04     18.64 o 
  14  10   1        8.34        4.55     19.96 o 
  16  10   1        2.37       -7.52     23.99 o 
  18  10   1        1.66       -4.95     35.67 o 
  20  10   1        0.28      -23.73     29.47 o 
  22  10   1       11.14        8.74     29.47 o 
  24  10   1       21.31       26.27     37.62 o 
 -23  11   1       25.64      102.17     43.65 o 
 -21  11   1       86.13       96.10     45.78 o 
 -19  11   1       58.91       51.51     29.11 o 
 -17  11   1      382.26      386.91     39.26 o 
 -15  11   1      835.77      758.22     70.81 o 
 -13  11   1      728.90      745.78     50.49 o 
 -11  11   1      166.15      198.05     25.76 o 
  -9  11   1      116.28      120.45     21.35 o 
  -7  11   1      106.73      141.00     16.10 o 
  -5  11   1      882.66     1110.58     48.29 o 
  -3  11   1      141.63      171.07     19.47 o 
  -1  11   1      224.02      251.90     32.49 o 
   1  11   1      120.63      121.92     22.85 o 
   3  11   1        1.34       15.18     12.38 o 
   5  11   1      541.55      451.20     77.26 o 
   7  11   1      260.99      142.68     56.08 o 
   9  11   1        7.65       -8.61     20.18 o 
  11  11   1        6.20       13.95     21.96 o 
  13  11   1       66.89       42.98     26.50 o 
  15  11   1      244.15      217.42     32.38 o 
  17  11   1      213.62      191.70     49.08 o 
  19  11   1       55.03       73.11     39.48 o 
  21  11   1        7.81      106.64     45.74 o 
 -20  12   1       34.13        9.41     40.81 o 
 -18  12   1        5.80       40.22     30.63 o 
 -16  12   1       38.53       68.27     47.17 o 
 -14  12   1       23.88       28.46     17.33 o 
 -12  12   1        0.49        6.69     12.16 o 
 -10  12   1       24.25       35.67     15.76 o 
  -8  12   1        0.03       -2.54     14.56 o 
  -6  12   1      182.26      217.30     25.92 o 
  -4  12   1        9.04        4.64     12.88 o 
  -2  12   1      727.15      801.95     44.54 o 
   0  12   1     1007.94     1227.73     66.39 o 
   2  12   1      201.58      158.55     39.25 o 
   4  12   1       32.40       25.28     20.72 o 
   6  12   1       14.72       -4.76     15.76 o 
   8  12   1       11.29       35.00     19.40 o 
  10  12   1        3.58       -2.62     30.30 o 
  12  12   1      172.27      118.46     31.47 o 
  14  12   1      373.95      205.11     68.12 o 
  16  12   1       38.20       67.84     52.22 o 
  18  12   1       58.66       30.92     30.45 o 
 -15  13   1       19.28       53.06     48.51 o 
 -13  13   1        4.96      -34.38     69.38 o 
 -11  13   1       29.23       52.79     60.75 o 
  -9  13   1      106.89       98.77     22.68 o 
  -7  13   1      272.90      330.95     29.26 o 
  -5  13   1      467.87      573.97     37.38 o 
  -3  13   1       67.42       74.18     19.16 o 
  -1  13   1       19.82      -23.29     23.29 o 
   1  13   1      213.68      185.29     33.39 o 
   3  13   1       31.89       33.19     20.55 o 
   5  13   1        0.25       29.73     21.55 o 
   7  13   1      101.07      135.77     40.63 o 
   9  13   1      139.59      156.95     30.32 o 
  11  13   1       62.95       88.33     36.50 o 
  13  13   1       74.57       62.83     27.52 o 
 -10  14   1        5.60       44.76     54.01 o 
  -8  14   1        9.48       59.14     53.69 o 
  -6  14   1       13.90       -9.84     49.51 o 
  -4  14   1       63.71       63.94     39.07 o 
  -2  14   1       36.75       69.57     46.80 o 
   0  14   1       30.41        7.44     17.11 o 
   2  14   1        0.04       40.54     28.23 o 
   4  14   1       16.07       -0.13     38.61 o 
   6  14   1       22.27      110.70     53.97 o 
   8  14   1        0.31       24.08     28.46 o 
 -34   0   2       71.67       -9.05     54.40 o 
 -32   0   2     1191.33     1414.69    175.41 o 
 -30   0   2       80.08       58.13     58.07 o 
 -28   0   2     4450.65     3792.44    454.12 o 
 -26   0   2     2272.06     2141.53    445.45 o 
 -24   0   2      578.41      484.30    120.87 o 
 -22   0   2    20088.46    18869.85   2360.08 o 
 -20   0   2       85.69       84.47     44.24 o 
 -18   0   2     9006.24     8253.67    466.81 o 
 -16   0   2     5206.14     5940.95    429.92 o 
 -14   0   2    20964.71    24404.93   1512.08 o 
 -12   0   2     1653.31     1321.72     94.80 o 
 -10   0   2    24206.51    23970.44    685.61 o 
  -8   0   2     8648.56     7974.97    194.38 o 
  -6   0   2   113034.08   128098.72   5494.29 o 
  -4   0   2    54357.57    56223.77   1762.87 o 
  -2   0   2     7810.26     7819.42    225.64 o 
   0   0   2    39032.76    42493.87   2272.46 o 
   2   0   2    92714.23   104420.82   3037.14 o 
   4   0   2    66399.27    69508.37   2810.72 o 
   6   0   2     2311.02     1930.95     77.55 o 
   8   0   2    13717.46    14458.65    417.32 o 
  10   0   2    22842.30    24480.85    742.09 o 
  12   0   2     1384.08     2100.98    120.94 o 
  14   0   2     9601.32     9485.41    328.62 o 
  16   0   2     4533.92     4014.48    222.69 o 
  18   0   2     9049.27     8667.06    470.81 o 
  20   0   2    19759.33    19425.83   1413.61 o 
  22   0   2      370.19      428.42    102.97 o 
  24   0   2     2411.50     2632.84    261.92 o 
  26   0   2      999.61      970.81    156.16 o 
  28   0   2     1225.93     1443.95    233.16 o 
  30   0   2     1520.97     2460.79    339.98 o 
  32   0   2     1092.21     1265.05    347.57 o 
 -35   1   2        1.03        6.21     38.84 o 
 -33   1   2      123.21        5.36     53.42 o 
 -31   1   2        9.76       34.82     44.03 o 
 -29   1   2      457.92      303.06     68.59 o 
 -27   1   2     2122.13     2211.49    118.09 o 
 -25   1   2     1087.91     1107.37     78.29 o 
 -23   1   2      130.44      172.62     39.81 o 
 -21   1   2       43.52       38.00     27.95 o 
 -19   1   2     5984.36     5499.41    285.41 o 
 -17   1   2     2290.26     1890.99     78.84 o 
 -15   1   2     9942.19     9704.77    287.77 o 
 -13   1   2     5427.21     5211.22    167.66 o 
 -11   1   2     2726.42     2665.46     66.00 o 
  -9   1   2     1293.58     1252.19     31.37 o 
  -7   1   2    22794.66    21804.72    394.65 o 
  -5   1   2    81540.63    89176.16   2354.69 o 
  -3   1   2    17443.09    16014.32    312.95 o 
  -1   1   2      549.02      327.56     16.64 o 
   1   1   2    64223.84    71019.62   1374.96 o 
   3   1   2     1322.35     1399.83     19.44 o 
   5   1   2      298.45      254.21     16.83 o 
   7   1   2     6732.60     6520.11    114.41 o 
   9   1   2    25479.77    24588.13    527.10 o 
  11   1   2    16014.72    15745.77    362.32 o 
  13   1   2    14536.55    13993.01    351.13 o 
  15   1   2     1196.23     1069.81     65.53 o 
  17   1   2     2674.19     2808.67    123.76 o 
  19   1   2      107.38       82.73     45.34 o 
  21   1   2      821.43      703.27     96.08 o 
  23   1   2     2224.70     2226.62    151.10 o 
  25   1   2     1873.85     2140.88    174.99 o 
  27   1   2     2573.12     2843.00    181.90 o 
  29   1   2      265.01      308.24     85.92 o 
  31   1   2      445.97      445.12    108.49 o 
 -34   2   2       36.45      -16.30     58.18 o 
 -32   2   2      545.23      332.94    145.74 o 
 -30   2   2       29.66       33.49     45.25 o 
 -28   2   2      819.17      765.60     85.64 o 
 -26   2   2       27.77       -7.00     27.76 o 
 -24   2   2      678.94      654.28    104.02 o 
 -22   2   2      327.77      430.18     57.37 o 
 -20   2   2      232.53      199.91     36.14 o 
 -18   2   2      504.79      466.11     38.22 o 
 -16   2   2      649.11      607.15     45.68 o 
 -14   2   2     6030.65     6209.56    315.38 o 
 -12   2   2      426.88      597.22     30.57 o 
 -10   2   2     1765.47     1527.78     36.78 o 
  -8   2   2       90.54      129.67     12.27 o 
  -6   2   2     9244.67    10423.26    167.20 o 
  -4   2   2     1069.63      863.63     25.66 o 
  -2   2   2      308.99      272.23     15.47 o 
   0   2   2     6335.20     6467.91    102.46 o 
   2   2   2     5662.09     5062.53     83.42 o 
   4   2   2      284.03       85.94     10.99 o 
   6   2   2     3684.31     3160.31     59.89 o 
   8   2   2     2609.03     2021.59     51.52 o 
  10   2   2        6.67       12.40     14.48 o 
  12   2   2     1555.45     1481.61     67.27 o 
  14   2   2     1271.46     1259.45     76.57 o 
  16   2   2      263.27      173.25     43.19 o 
  18   2   2     3281.88     2775.92    160.12 o 
  20   2   2       10.94       95.22     47.06 o 
  22   2   2     1203.56     1187.36    120.27 o 
  24   2   2       56.05       44.05     58.34 o 
  26   2   2      107.24      130.57     68.68 o 
  28   2   2       99.99      139.80    110.39 o 
  30   2   2      203.39      143.58     92.77 o 
 -35   3   2      160.66       58.76     50.18 o 
 -33   3   2      173.43       77.55     57.94 o 
 -31   3   2      236.76      188.48    100.45 o 
 -29   3   2        5.38      -38.54     43.77 o 
 -27   3   2      266.37      300.69     60.13 o 
 -25   3   2       57.36       56.97     42.91 o 
 -23   3   2      126.97      122.25     35.75 o 
 -21   3   2      678.03      699.17     65.09 o 
 -19   3   2      243.47      271.19     49.64 o 
 -17   3   2       20.55       31.07     21.34 o 
 -15   3   2       16.10       13.96     17.28 o 
 -13   3   2       46.08       28.82     16.15 o 
 -11   3   2      380.93      440.49     24.48 o 
  -9   3   2      780.16      782.89     27.46 o 
  -7   3   2     2098.03     2391.11     42.88 o 
  -5   3   2     1533.71     1378.65     27.66 o 
  -3   3   2       57.99       38.10      8.36 o 
  -1   3   2     1691.72     1873.61     30.71 o 
   1   3   2     1613.47     1866.43     30.07 o 
   3   3   2      190.10      179.06      9.84 o 
   5   3   2        1.51        0.45      6.09 o 
   7   3   2      728.55      900.61     34.20 o 
   9   3   2     8772.07     9166.19    165.21 o 
  11   3   2      184.34      384.98     29.39 o 
  13   3   2     1160.75     1438.57     63.91 o 
  15   3   2      612.04      769.32     57.58 o 
  17   3   2      163.68      244.46     49.94 o 
  19   3   2     2340.52     2549.88    163.54 o 
  21   3   2     1177.55     1252.26     98.16 o 
  23   3   2      734.91      901.96    102.31 o 
  25   3   2      126.83      179.86     75.15 o 
  27   3   2       82.84      178.11     69.36 o 
  29   3   2      256.00      130.46     76.77 o 
  31   3   2       37.70       46.29     64.09 o 
 -34   4   2       37.15       16.32     44.10 o 
 -32   4   2       31.24       40.85     50.87 o 
 -30   4   2      603.22      411.08    176.34 o 
 -28   4   2      393.56      391.10     73.66 o 
 -26   4   2       71.45       34.62     32.39 o 
 -24   4   2       15.56       -3.27     29.14 o 
 -22   4   2     3063.09     2992.42    291.29 o 
 -20   4   2     2183.05     2202.38    147.44 o 
 -18   4   2     2844.89     2951.72    330.75 o 
 -16   4   2      411.68      359.42     44.59 o 
 -14   4   2     1544.18     1557.93    117.32 o 
 -12   4   2      129.53      149.38     25.03 o 
 -10   4   2    14136.09    13729.77    391.87 o 
  -8   4   2      848.33      700.14     23.78 o 
  -6   4   2     2190.34     1800.82     57.83 o 
  -4   4   2    10709.61    10651.07    201.93 o 
  -2   4   2     3906.55     4120.12     62.66 o 
   0   4   2      967.01     1009.05     23.44 o 
   2   4   2      370.83      296.54     12.71 o 
   4   4   2     4018.75     3843.31     63.50 o 
   6   4   2     2397.25     2080.47     46.96 o 
   8   4   2     3193.73     3131.48     66.46 o 
  10   4   2      123.46      114.43     29.91 o 
  12   4   2        3.48       12.35     17.48 o 
  14   4   2     5253.62     5087.56    134.44 o 
  16   4   2     2712.18     2776.52    101.43 o 
  18   4   2      566.40      675.87    107.07 o 
  20   4   2       83.15       88.21     50.72 o 
  22   4   2      263.52      363.62     66.82 o 
  24   4   2        8.75       -8.60     37.84 o 
  26   4   2      382.98      466.41     99.34 o 
  28   4   2      693.02      606.56    150.73 o 
  30   4   2      205.32      229.99     85.73 o 
 -33   5   2        2.65      -33.14     40.95 o 
 -31   5   2     1079.23      959.36    210.01 o 
 -29   5   2       17.66       -9.84     34.97 o 
 -27   5   2     1711.13     1945.94    183.46 o 
 -25   5   2       18.88       42.33     28.86 o 
 -23   5   2       43.55       29.73     25.04 o 
 -21   5   2       27.98       23.98     25.92 o 
 -19   5   2     1597.84     1349.17    146.42 o 
 -17   5   2      383.46      297.89     57.81 o 
 -15   5   2      496.44      432.71     72.12 o 
 -13   5   2     4639.90     4871.98    237.23 o 
 -11   5   2      364.38      458.87     20.67 o 
  -9   5   2     2763.53     2635.06     37.03 o 
  -7   5   2      451.62      507.42     42.17 o 
  -5   5   2    11000.58    11733.67    233.05 o 
  -3   5   2      551.14      507.94     48.94 o 
  -1   5   2     9359.54     9049.74    119.69 o 
   1   5   2     7900.34     7795.58    112.01 o 
   3   5   2      993.65      861.66     25.36 o 
   5   5   2      197.04      319.57     17.42 o 
   7   5   2     3305.40     3466.71    112.56 o 
   9   5   2      257.10      244.22     24.65 o 
  11   5   2     6566.22     6318.35    162.76 o 
  13   5   2     2076.57     1846.45     78.01 o 
  15   5   2     3542.82     3670.21    109.50 o 
  17   5   2      290.71      282.23     49.44 o 
  19   5   2      502.80      430.97     59.84 o 
  21   5   2      893.26     1016.25     93.49 o 
  23   5   2      733.39      734.64     73.34 o 
  25   5   2     1012.50     1280.36    102.99 o 
  27   5   2      171.72      122.59     54.00 o 
  29   5   2      928.52      880.33    134.71 o 
 -32   6   2       14.85      -38.74     77.85 o 
 -30   6   2       76.29       68.91     49.89 o 
 -28   6   2       74.67       50.44     43.56 o 
 -26   6   2       59.72       40.64     35.66 o 
 -24   6   2      877.85      960.97     84.49 o 
 -22   6   2        5.44       36.72     35.43 o 
 -20   6   2       48.58       94.46     35.01 o 
 -18   6   2      728.50      901.73    136.34 o 
 -16   6   2      326.29      260.01     38.49 o 
 -14   6   2      739.95      769.30     44.42 o 
 -12   6   2      608.95      594.00     23.61 o 
 -10   6   2     2673.91     2977.34     62.61 o 
  -8   6   2     4402.18     5041.55    124.25 o 
  -6   6   2      287.55      301.49     29.33 o 
  -4   6   2      753.64      816.91     35.32 o 
  -2   6   2       16.84        8.83     14.07 o 
   0   6   2      265.71      311.63     15.77 o 
   2   6   2      417.09      469.95     26.92 o 
   4   6   2     1203.96     1361.38     37.05 o 
   6   6   2     1546.18     1651.55     55.59 o 
   8   6   2        9.75       35.45     18.73 o 
  10   6   2      227.27      244.35     28.82 o 
  12   6   2       35.13       34.85     22.10 o 
  14   6   2        2.67       12.05     15.60 o 
  16   6   2       49.23       77.06     26.86 o 
  18   6   2      692.67      795.41     66.20 o 
  20   6   2      127.74      146.09     43.23 o 
  22   6   2      996.21     1169.07    118.72 o 
  24   6   2       23.43      -24.62     45.30 o 
  26   6   2        4.61       74.11     47.79 o 
  28   6   2        4.24      -38.81     50.48 o 
 -31   7   2       27.38      -25.08     69.81 o 
 -29   7   2       51.65      118.88     41.66 o 
 -27   7   2       44.56       51.49     36.76 o 
 -25   7   2        1.34      -22.00     30.64 o 
 -23   7   2      967.60     1082.48    135.33 o 
 -21   7   2     1518.83     1539.96    107.34 o 
 -19   7   2     1378.87     1595.49    121.20 o 
 -17   7   2      172.59      248.80     26.92 o 
 -15   7   2       17.46       12.03     19.46 o 
 -13   7   2        0.39       10.98     13.06 o 
 -11   7   2      269.53      190.68      9.10 o 
  -9   7   2      169.82      130.21     44.46 o 
  -7   7   2      156.19      227.65     40.84 o 
  -5   7   2       56.75        0.73     13.67 o 
  -3   7   2       25.78       11.59     14.52 o 
  -1   7   2      430.14      721.47     22.15 o 
   1   7   2     1063.96      888.09     31.50 o 
   3   7   2       35.28       90.79     12.37 o 
   5   7   2      574.21      610.09     32.99 o 
   7   7   2      141.90      165.91     22.40 o 
   9   7   2        2.59        7.03     13.27 o 
  11   7   2       49.56       -8.38     18.51 o 
  13   7   2     1706.21     2106.03     80.90 o 
  15   7   2        4.47       33.23     25.80 o 
  17   7   2      510.84      368.85     86.13 o 
  19   7   2      418.17      419.63     41.69 o 
  21   7   2     1909.73     2057.17    118.43 o 
  23   7   2     1150.88     1288.55    130.02 o 
  25   7   2      141.32       90.24     38.52 o 
  27   7   2       17.87      100.99     49.76 o 
 -30   8   2       58.14      104.11     49.10 o 
 -28   8   2       38.00        5.90     38.23 o 
 -26   8   2       20.97       10.92     32.10 o 
 -24   8   2        0.49      -27.51     27.51 o 
 -22   8   2       38.52       28.26     30.71 o 
 -20   8   2       54.97       35.63     20.63 o 
 -18   8   2        1.33        1.49     12.43 o 
 -16   8   2        0.60       10.82     22.31 o 
 -14   8   2      121.67      112.93     20.62 o 
 -12   8   2        1.21        1.95      8.72 o 
 -10   8   2      187.20      138.93     37.82 o 
  -8   8   2      375.86      576.19     46.81 o 
  -6   8   2       32.35       20.31     20.71 o 
  -4   8   2      775.44      636.67     39.27 o 
  -2   8   2        0.04       -1.44      9.51 o 
   0   8   2     1276.32     1308.86     36.77 o 
   2   8   2      582.23      759.94     29.21 o 
   4   8   2       51.81       80.55     14.50 o 
   6   8   2       25.87       54.74     19.12 o 
   8   8   2      318.39      154.63     42.32 o 
  10   8   2      284.90      308.44     87.18 o 
  12   8   2        0.37        9.58     20.11 o 
  14   8   2      116.63      102.81     35.18 o 
  16   8   2      296.25      220.27     49.74 o 
  18   8   2        6.87       39.09     28.47 o 
  20   8   2      152.31      176.71     37.56 o 
  22   8   2        0.21      -16.56     28.82 o 
  24   8   2       48.16       81.02     40.58 o 
  26   8   2        4.23      -27.97     35.45 o 
 -27   9   2        0.56       -0.03     33.18 o 
 -25   9   2       17.66       25.88     31.87 o 
 -23   9   2       34.73       28.84     24.05 o 
 -21   9   2      472.33      570.51     61.06 o 
 -19   9   2      155.95      112.59     33.76 o 
 -17   9   2        8.93       -9.16     22.01 o 
 -15   9   2       74.66       36.91     11.74 o 
 -13   9   2      254.73      315.76     47.45 o 
 -11   9   2      353.31      247.10     44.75 o 
  -9   9   2       52.99       72.85     32.30 o 
  -7   9   2       41.97       41.64     26.59 o 
  -5   9   2        4.47        4.93     17.43 o 
  -3   9   2     1042.80     1045.39     59.21 o 
  -1   9   2     2344.56     2533.43     71.01 o 
   1   9   2     2230.10     2432.77     79.69 o 
   3   9   2      554.02      551.97     28.86 o 
   5   9   2       51.29       28.48     16.22 o 
   7   9   2      220.38      158.45     60.51 o 
   9   9   2       34.38       19.47     17.17 o 
  11   9   2       35.34       33.19     20.75 o 
  13   9   2       12.45       21.70     20.06 o 
  15   9   2      101.76       33.68     25.70 o 
  17   9   2       22.28       55.25     33.73 o 
  19   9   2       74.63       80.05     38.16 o 
  21   9   2       36.14      -28.30     30.12 o 
  23   9   2      169.63      167.11     61.70 o 
 -26  10   2       13.10       62.09     43.13 o 
 -24  10   2       83.54       52.42     33.02 o 
 -22  10   2      136.86      103.26     51.15 o 
 -20  10   2      414.77      212.54     61.79 o 
 -18  10   2      381.81      455.38     26.34 o 
 -16  10   2      147.20      103.01     24.97 o 
 -14  10   2       98.68      128.38     70.34 o 
 -12  10   2       52.75       75.03     39.83 o 
 -10  10   2       13.04      -31.23     31.23 o 
  -8  10   2      759.68      937.48     64.80 o 
  -6  10   2       75.30       73.79     28.81 o 
  -4  10   2        1.48      -16.38     24.84 o 
  -2  10   2      113.58      160.40     18.01 o 
   0  10   2      263.98      245.57     27.96 o 
   2  10   2      232.01      152.36     25.14 o 
   4  10   2       72.96      105.19     25.45 o 
   6  10   2       16.25       23.88     14.60 o 
   8  10   2       17.92        0.18     13.66 o 
  10  10   2      218.64      134.56     53.24 o 
  12  10   2      643.97      564.23    135.62 o 
  14  10   2      443.31      194.74     76.19 o 
  16  10   2       47.78       53.39     30.94 o 
  18  10   2       64.82       19.07     37.50 o 
  20  10   2       71.45       39.46     38.77 o 
  22  10   2       77.84       92.21     36.02 o 
 -23  11   2        5.18       24.70     42.51 o 
 -21  11   2      253.87      163.80    111.82 o 
 -19  11   2      171.90      203.20     65.47 o 
 -17  11   2        0.71        9.55     32.62 o 
 -15  11   2      156.17      132.36     51.07 o 
 -13  11   2      431.49      490.35     85.19 o 
 -11  11   2      543.27      699.84     67.71 o 
  -9  11   2       55.01       16.36     32.38 o 
  -7  11   2       88.59      122.35     37.22 o 
  -5  11   2        9.59       24.32     28.93 o 
  -3  11   2        3.61       13.23     25.15 o 
  -1  11   2      777.38      821.57     33.52 o 
   1  11   2      490.31      537.30     41.66 o 
   3  11   2       30.46       29.81     15.78 o 
   5  11   2        3.10       22.86     17.99 o 
   7  11   2       92.45      105.07     29.45 o 
   9  11   2      156.15       61.35     25.27 o 
  11  11   2        0.04       -4.21     18.77 o 
  13  11   2        1.67        8.79     19.11 o 
  15  11   2      220.22      100.22     45.45 o 
  17  11   2       99.89       55.67     36.27 o 
  19  11   2        3.59       22.43     29.22 o 
 -20  12   2       18.22       17.67     52.08 o 
 -18  12   2       33.84      -30.62     52.19 o 
 -16  12   2        0.27      -29.69     43.25 o 
 -14  12   2       11.71       17.23     37.79 o 
 -12  12   2      134.04      106.53     59.63 o 
 -10  12   2      186.89      212.79     49.05 o 
  -8  12   2        0.15        0.75     37.58 o 
  -6  12   2       38.95       21.29     54.46 o 
  -4  12   2       57.77       18.14     30.83 o 
  -2  12   2       13.79       33.63     37.71 o 
   0  12   2      117.66      103.09     17.85 o 
   2  12   2      410.66      455.23     57.22 o 
   4  12   2      159.66      100.34     32.07 o 
   6  12   2        2.17      -17.78     17.78 o 
   8  12   2       24.80      -19.23     24.23 o 
  10  12   2       69.47       35.85     28.81 o 
  12  12   2       15.23       -5.96     20.49 o 
  14  12   2       87.06       51.74     28.28 o 
  16  12   2       10.99      -14.14     23.85 o 
 -15  13   2       10.13      116.87     80.95 o 
 -13  13   2       15.32       46.42     50.64 o 
 -11  13   2        0.01        3.57     41.59 o 
  -9  13   2        6.01       -4.81     30.13 o 
  -7  13   2        7.13       32.26     52.21 o 
  -5  13   2        0.23      -14.32     37.56 o 
  -3  13   2       13.18       31.13     38.72 o 
  -1  13   2       19.05      -40.62     40.62 o 
   1  13   2       91.92       88.07     24.00 o 
   3  13   2        0.45       16.12     14.60 o 
   5  13   2       40.27       31.19     16.94 o 
   7  13   2       49.11        5.89     19.68 o 
   9  13   2        0.31       11.86     20.57 o 
  11  13   2        7.93       -2.15     21.13 o 
  -8  14   2       21.08      -19.96     53.01 o 
  -6  14   2        1.87       63.19     83.29 o 
  -4  14   2       41.50       97.07     50.03 o 
  -2  14   2       45.62       99.51     52.78 o 
   0  14   2        3.68       67.25     35.36 o 
   2  14   2        0.07       33.25     35.50 o 
   4  14   2        0.52      -56.62     80.06 o 
 -35   1   3        4.32      -17.19     41.77 o 
 -33   1   3       16.06        0.41     42.46 o 
 -31   1   3        6.89       32.96     45.81 o 
 -29   1   3      143.65      223.17     56.55 o 
 -27   1   3       34.07       29.36     33.55 o 
 -25   1   3        4.12       13.30     27.08 o 
 -23   1   3      524.35      492.81     60.85 o 
 -21   1   3     1078.29      962.34     68.08 o 
 -19   1   3     2403.21     2365.05     98.77 o 
 -17   1   3       39.52       56.56     22.77 o 
 -15   1   3      566.44      481.66     39.67 o 
 -13   1   3        3.96       33.24     16.39 o 
 -11   1   3     7691.78     7919.46    148.99 o 
  -9   1   3     5692.83     5193.85    108.74 o 
  -7   1   3     4045.79     4074.01     73.75 o 
  -5   1   3     7939.46     7712.33    156.45 o 
  -3   1   3     2884.05     3034.10     75.37 o 
  -1   1   3    22557.39    23009.10    470.21 o 
   1   1   3    15748.85    15804.57    231.70 o 
   3   1   3      542.81      556.28     20.50 o 
   5   1   3    22715.55    23207.54    360.34 o 
   7   1   3    10761.25    11559.78    183.84 o 
   9   1   3     8341.93     9143.07    151.96 o 
  11   1   3      297.32      399.52     31.66 o 
  13   1   3     1345.87     1509.30     63.41 o 
  15   1   3     5199.35     5117.07    176.28 o 
  17   1   3       51.87       54.23     43.80 o 
  19   1   3     6523.88     6875.12    242.78 o 
  21   1   3      290.68      397.61     87.29 o 
  23   1   3     1419.06     1968.84    158.12 o 
  25   1   3       36.71       79.49     71.76 o 
  27   1   3      121.68      255.89     83.65 o 
  29   1   3      127.59      155.90     93.36 o 
 -34   2   3      142.79      141.67     74.10 o 
 -32   2   3       43.02       77.34     46.83 o 
 -30   2   3     2053.69     1669.92    160.58 o 
 -28   2   3      953.80      856.11    102.48 o 
 -26   2   3      224.21      251.28     49.18 o 
 -24   2   3     3239.12     3338.17    178.57 o 
 -22   2   3      873.33      892.64     63.84 o 
 -20   2   3        2.06        5.54     22.44 o 
 -18   2   3      999.81     1096.88     73.15 o 
 -16   2   3    13735.47    14861.52    491.28 o 
 -14   2   3     3260.44     3302.50     76.07 o 
 -12   2   3     4441.90     4110.22     93.02 o 
 -10   2   3    10050.92     9857.16    177.40 o 
  -8   2   3      822.48      710.82     28.73 o 
  -6   2   3     2003.12     1980.83     43.10 o 
  -4   2   3      317.12      273.89     26.79 o 
  -2   2   3    18761.40    18531.36    393.11 o 
   0   2   3     7736.83     7455.90    103.81 o 
   2   2   3    21515.12    20900.31    346.31 o 
   4   2   3       73.48       64.44     16.80 o 
   6   2   3     1040.80     1002.61     28.58 o 
   8   2   3      125.18      133.57     13.35 o 
  10   2   3     4106.61     3945.38     98.49 o 
  12   2   3    14082.63    14407.03    301.22 o 
  14   2   3     1466.61     1477.06     80.49 o 
  16   2   3    11973.76    12662.34    308.25 o 
  18   2   3      262.19      388.39     51.89 o 
  20   2   3      629.46      773.56    104.48 o 
  22   2   3      578.74      528.16     97.97 o 
  24   2   3     1517.31     1539.61    147.47 o 
  26   2   3     2564.18     2715.27    294.37 o 
  28   2   3     1077.26     1460.74    151.14 o 
 -35   3   3       37.61       22.55     40.78 o 
 -33   3   3      168.86      116.01     52.33 o 
 -31   3   3      113.31       78.52     54.22 o 
 -29   3   3       73.34      138.98     53.13 o 
 -27   3   3       65.71      132.83     62.78 o 
 -25   3   3     1142.24     1084.57    120.35 o 
 -23   3   3      484.27      573.76     56.91 o 
 -21   3   3     3199.75     3231.25    208.70 o 
 -19   3   3     1320.76     1372.46     67.94 o 
 -17   3   3      282.58      151.79     42.08 o 
 -15   3   3      794.20      823.85     39.70 o 
 -13   3   3     1806.62     1864.81     53.58 o 
 -11   3   3     4459.38     4700.07    102.94 o 
  -9   3   3     3981.95     3612.74     72.17 o 
  -7   3   3    38591.01    37156.49    813.51 o 
  -5   3   3     8774.22     7914.23    116.54 o 
  -3   3   3     5551.96     4897.74     88.86 o 
  -1   3   3    11056.70    11247.76    211.09 o 
   1   3   3     5498.00     5968.13    100.33 o 
   3   3   3     7397.72     7140.81    153.14 o 
   5   3   3      282.98      210.80     22.05 o 
   7   3   3    29618.00    28198.70    647.40 o 
   9   3   3     3223.58     2955.07     73.85 o 
  11   3   3     8677.77     8580.61    196.11 o 
  13   3   3       83.52       65.96     27.87 o 
  15   3   3      485.36      590.58     48.41 o 
  17   3   3     1521.58     1508.74     86.64 o 
  19   3   3     1987.27     1833.12    101.21 o 
  21   3   3     4827.49     4881.72    229.88 o 
  23   3   3      238.35      240.09     55.49 o 
  25   3   3     2503.58     2451.27    149.75 o 
  27   3   3        2.84       -0.52     32.93 o 
  29   3   3        3.05        8.30     42.38 o 
 -34   4   3        0.46      -13.88     41.77 o 
 -32   4   3       46.89       -6.04     42.53 o 
 -30   4   3       99.18       14.37     37.03 o 
 -28   4   3      581.23      664.19     75.82 o 
 -26   4   3       84.21       76.48     55.02 o 
 -24   4   3       60.19       19.02     29.83 o 
 -22   4   3     1097.81     1285.12     99.34 o 
 -20   4   3     1931.40     1976.51    100.16 o 
 -18   4   3      268.02      321.49     80.80 o 
 -16   4   3      685.41      660.93     50.25 o 
 -14   4   3     1718.30     1657.95     50.83 o 
 -12   4   3      238.06      278.30     23.25 o 
 -10   4   3      672.99      708.17     26.63 o 
  -8   4   3    16710.68    18106.09    346.96 o 
  -6   4   3     5775.86     5854.05     84.78 o 
  -4   4   3     2251.12     2381.87     44.90 o 
  -2   4   3      781.88      791.54     26.95 o 
   0   4   3       20.44       40.09      7.12 o 
   2   4   3     1819.44     1858.42     57.35 o 
   4   4   3     7783.70     7447.98    133.98 o 
   6   4   3     7773.62     8059.33    166.61 o 
   8   4   3     6610.36     6550.87    118.01 o 
  10   4   3     5578.68     5370.09     96.31 o 
  12   4   3       29.83       53.10     26.31 o 
  14   4   3     3122.47     2956.37    140.93 o 
  16   4   3       63.17      -12.41     28.15 o 
  18   4   3     2186.68     2046.69    146.29 o 
  20   4   3      169.40      191.38     48.40 o 
  22   4   3      230.25      154.67     57.59 o 
  24   4   3       39.11        2.60     35.35 o 
  26   4   3        5.14       31.73     46.03 o 
  28   4   3      805.01      589.57    120.21 o 
 -33   5   3        0.87       30.48     42.48 o 
 -31   5   3       17.88      -32.53     47.18 o 
 -29   5   3       12.06      -11.72     33.84 o 
 -27   5   3      272.27      143.59     47.84 o 
 -25   5   3        2.36       43.27     40.54 o 
 -23   5   3      652.81      435.48     62.18 o 
 -21   5   3     2321.92     2585.24    186.26 o 
 -19   5   3      165.25       96.21     34.64 o 
 -17   5   3      290.90      215.86     31.97 o 
 -15   5   3      141.46      113.39     40.45 o 
 -13   5   3      295.44      365.33     29.80 o 
 -11   5   3       13.80       -2.78      7.48 o 
  -9   5   3       52.08      109.73     16.33 o 
  -7   5   3     1660.64     1457.37     73.66 o 
  -5   5   3     2911.31     3537.62    105.79 o 
  -3   5   3      146.91       84.10     10.04 o 
  -1   5   3     2289.23     2249.05     40.41 o 
   1   5   3      364.89      396.26     18.67 o 
   3   5   3        0.73       -8.22     15.70 o 
   5   5   3      219.04      278.14     29.10 o 
   7   5   3     1942.73     2053.04     47.64 o 
   9   5   3     2373.07     2537.23     81.72 o 
  11   5   3       92.11       84.93     21.58 o 
  13   5   3      108.80      110.48     22.64 o 
  15   5   3      844.96      773.57     38.21 o 
  17   5   3      420.48      430.57     52.77 o 
  19   5   3      460.84      519.45     68.58 o 
  21   5   3      487.57      426.46     63.54 o 
  23   5   3      539.72      525.60     80.14 o 
  25   5   3      370.31      297.85     72.99 o 
  27   5   3      442.44      438.39     96.31 o 
 -32   6   3       39.41       45.19     44.55 o 
 -30   6   3        0.02       43.73     67.98 o 
 -28   6   3        1.38       11.16     33.52 o 
 -26   6   3       38.83       22.35     28.46 o 
 -24   6   3     1438.92     1264.47    103.25 o 
 -22   6   3       20.02       26.55     20.29 o 
 -20   6   3      632.27      671.47     75.64 o 
 -18   6   3       11.46       -9.26     14.55 o 
 -16   6   3        1.96        2.95     12.90 o 
 -14   6   3      630.88      537.82     23.60 o 
 -12   6   3       24.87       72.97     54.58 o 
 -10   6   3      168.14      112.24     33.73 o 
  -8   6   3       38.54       20.31     25.82 o 
  -6   6   3     1280.13     1157.51     61.12 o 
  -4   6   3     2611.99     2544.60     68.77 o 
  -2   6   3       64.49       79.80     11.60 o 
   0   6   3       41.00       27.38     11.74 o 
   2   6   3      801.68     1083.32     27.20 o 
   4   6   3     2780.34     2450.18     64.95 o 
   6   6   3     1841.70     2152.17     52.33 o 
   8   6   3      209.82      121.72     27.15 o 
  10   6   3     1950.46     2045.16     67.49 o 
  12   6   3      714.80      704.03     45.20 o 
  14   6   3     2536.54     2410.88     73.58 o 
  16   6   3     1101.32     1190.50     63.20 o 
  18   6   3       26.51       42.33     25.48 o 
  20   6   3     1032.75     1207.96     78.68 o 
  22   6   3      377.00      297.49     66.19 o 
  24   6   3     2058.11     2564.18    179.21 o 
  26   6   3       55.05       77.51     59.55 o 
 -31   7   3        3.98        5.04     60.52 o 
 -29   7   3        1.98      -22.26     29.42 o 
 -27   7   3       51.17       26.44     28.37 o 
 -25   7   3      270.95       80.67     43.22 o 
 -23   7   3       14.30        9.69     16.57 o 
 -21   7   3       78.01       84.93     29.63 o 
 -19   7   3     1346.28     1326.13     93.46 o 
 -17   7   3      162.28      142.14     30.78 o 
 -15   7   3      193.10      204.74     17.04 o 
 -13   7   3       62.18       33.75     37.39 o 
 -11   7   3     1030.39     1049.64    108.78 o 
  -9   7   3      301.66      337.68     40.29 o 
  -7   7   3     2031.72     2251.29     80.33 o 
  -5   7   3      780.20      846.83     50.16 o 
  -3   7   3      489.56      517.22     36.94 o 
  -1   7   3      994.54      878.98     55.61 o 
   1   7   3      151.76      200.16     17.29 o 
   3   7   3      140.92      213.52     18.73 o 
   5   7   3       72.76       33.56     13.55 o 
   7   7   3     3112.35     3352.98     71.56 o 
   9   7   3      804.09      818.96     40.72 o 
  11   7   3      959.59      897.21     54.86 o 
  13   7   3       44.38        7.94     20.60 o 
  15   7   3       41.33       36.20     24.34 o 
  17   7   3        4.40       43.51     23.02 o 
  19   7   3      226.88      150.37     69.31 o 
  21   7   3       88.01       16.35     28.24 o 
  23   7   3       22.67      -21.28     37.02 o 
  25   7   3       41.14       15.11     25.22 o 
 -28   8   3       11.57       -1.79     21.21 o 
 -26   8   3      312.25       30.07     51.62 o 
 -24   8   3        3.12       12.46     20.87 o 
 -22   8   3        2.23       31.57     19.22 o 
 -20   8   3        0.24       10.59     17.24 o 
 -18   8   3       62.68       63.55     19.98 o 
 -16   8   3      145.37      221.45     61.29 o 
 -14   8   3      392.96      377.68     61.75 o 
 -12   8   3      112.97      177.77     38.97 o 
 -10   8   3     2666.29     3071.21    107.86 o 
  -8   8   3       30.48       12.85     21.20 o 
  -6   8   3      432.14      430.48     41.31 o 
  -4   8   3     1461.73     1518.98     79.73 o 
  -2   8   3     4426.82     4967.81    137.62 o 
   0   8   3      859.32      698.73     25.61 o 
   2   8   3     1571.06     1909.59     47.97 o 
   4   8   3      529.02      610.23     40.05 o 
   6   8   3      245.49      222.13     21.35 o 
   8   8   3        2.50       19.15     14.21 o 
  10   8   3      179.58      193.63     39.89 o 
  12   8   3       26.54       71.28     26.83 o 
  14   8   3      424.53      393.02     48.15 o 
  16   8   3     1193.36     1298.06    166.59 o 
  18   8   3      199.50      132.16     58.22 o 
  20   8   3      129.74      107.83     64.06 o 
  22   8   3        4.98      -32.47     32.47 o 
 -27   9   3       39.27      -13.30     37.08 o 
 -25   9   3        0.79       11.24     25.53 o 
 -23   9   3       27.43       18.66     13.90 o 
 -21   9   3       35.48       32.52     27.56 o 
 -19   9   3      159.03      187.21     22.80 o 
 -17   9   3      331.55      271.96     55.81 o 
 -15   9   3      269.07      316.76     63.20 o 
 -13   9   3      545.70      628.65     71.91 o 
 -11   9   3      199.42      232.16     58.81 o 
  -9   9   3      346.68      246.56     46.48 o 
  -7   9   3       78.60       28.08     28.13 o 
  -5   9   3      228.34      354.44     47.76 o 
  -3   9   3      196.62      165.97     34.22 o 
  -1   9   3      286.78      348.74     53.69 o 
   1   9   3      845.35      845.63     30.63 o 
   3   9   3      502.29      502.19     25.88 o 
   5   9   3      403.28      590.86     37.16 o 
   7   9   3      300.97      175.62     40.99 o 
   9   9   3       96.11      117.75     33.14 o 
  11   9   3       24.43       31.33     19.62 o 
  13   9   3      197.90      172.19     55.55 o 
  15   9   3      830.06      818.43     69.99 o 
  17   9   3      303.28      122.65     58.60 o 
  19   9   3      117.75      151.36     59.73 o 
  21   9   3       15.54      -25.92     54.49 o 
 -24  10   3        8.54      -11.37     48.21 o 
 -22  10   3       15.49       32.17     55.90 o 
 -20  10   3       11.70       18.47     45.25 o 
 -18  10   3       91.68       52.39     46.71 o 
 -16  10   3        4.09       43.22     38.51 o 
 -14  10   3       29.42       28.37     42.80 o 
 -12  10   3       53.04       67.20     43.51 o 
 -10  10   3      119.43      196.20     49.57 o 
  -8  10   3      386.84      372.03     48.82 o 
  -6  10   3       48.26       30.67     31.37 o 
  -4  10   3        9.70        1.38     21.39 o 
  -2  10   3      124.65       70.25     30.93 o 
   0  10   3      292.09      348.59     26.74 o 
   2  10   3      176.41      134.75     19.20 o 
   4  10   3      123.07      139.35     25.86 o 
   6  10   3        4.47        3.13     14.33 o 
   8  10   3        3.81       16.07     15.72 o 
  10  10   3      158.91       61.76     38.91 o 
  12  10   3        7.25       35.62     20.98 o 
  14  10   3       12.49      -13.73     22.66 o 
  16  10   3        1.58        6.66     24.91 o 
  18  10   3        0.56       22.26     26.58 o 
 -21  11   3        7.92       20.00     52.75 o 
 -19  11   3        5.09       41.08     46.83 o 
 -17  11   3      226.61      132.06     76.14 o 
 -15  11   3      475.98      445.90    116.46 o 
 -13  11   3      369.33      265.01     69.28 o 
 -11  11   3        2.61       -2.58     37.59 o 
  -9  11   3        9.68       42.15     40.33 o 
  -7  11   3      114.32      109.44     47.20 o 
  -5  11   3      549.14      698.19     65.44 o 
  -3  11   3      414.41      433.57     56.77 o 
  -1  11   3       29.31       42.33     32.27 o 
   1  11   3      137.46      104.52     15.05 o 
   3  11   3       65.35       72.41     16.26 o 
   5  11   3      800.02      915.74     52.90 o 
   7  11   3      349.44      203.30     59.85 o 
   9  11   3       40.91      -12.57     19.30 o 
  11  11   3       20.40       -9.85     25.04 o 
  13  11   3      175.43       81.42     37.47 o 
  15  11   3      872.58      920.89     92.86 o 
  17  11   3      463.06      266.92    113.45 o 
 -18  12   3        0.80       43.13     50.78 o 
 -16  12   3        0.84      -38.45     45.71 o 
 -14  12   3        3.73       12.23     40.45 o 
 -12  12   3       63.48      105.54     51.33 o 
 -10  12   3      190.95      131.33     50.85 o 
  -8  12   3      201.61      204.33    130.51 o 
  -6  12   3        0.62       55.51     52.87 o 
  -4  12   3      148.38      191.82     56.97 o 
  -2  12   3      291.62      286.12     68.94 o 
   0  12   3      854.66      922.60     78.81 o 
   2  12   3      344.71      156.16     74.46 o 
   4  12   3        5.83       15.93     17.52 o 
   6  12   3        4.84       17.69     23.80 o 
   8  12   3       22.57       19.52     22.90 o 
  10  12   3       43.82       21.61     23.88 o 
  12  12   3       49.16       12.19     24.02 o 
 -13  13   3       10.37       17.42     47.71 o 
 -11  13   3       60.13       72.93     53.44 o 
  -9  13   3      510.07      566.22     97.26 o 
  -7  13   3      387.39      589.32    103.54 o 
  -5  13   3       26.99       55.57     55.31 o 
  -3  13   3       29.82       48.23     51.89 o 
  -1  13   3       28.69       42.47     40.38 o 
   1  13   3       21.97       17.59     33.26 o 
   3  13   3      130.98      139.38     52.26 o 
   5  13   3      174.56      157.98     83.26 o 
   7  13   3      160.35      147.10     88.30 o 
 -34   0   4      463.50      390.93    100.61 o 
 -32   0   4     1489.49     1312.21    169.43 o 
 -30   0   4      423.26      583.44    153.71 o 
 -28   0   4      336.87      377.05     78.41 o 
 -26   0   4      837.45     1102.31    132.82 o 
 -24   0   4      919.34      842.85    104.21 o 
 -22   0   4     1173.43     1628.61    189.43 o 
 -20   0   4     4640.35     5185.00    663.41 o 
 -18   0   4     1793.18     2082.61    195.77 o 
 -16   0   4     6612.37     6297.78    230.21 o 
 -14   0   4     2597.74     3202.72    114.11 o 
 -12   0   4     1499.11     1393.36     97.99 o 
 -10   0   4     4457.84     4193.67    122.85 o 
  -8   0   4       43.14       42.30     20.53 o 
  -6   0   4     9976.18     9324.49    424.25 o 
  -4   0   4    10130.07    10207.22    270.59 o 
  -2   0   4    35206.46    36364.11    920.30 o 
   0   0   4    17346.06    18858.97    480.93 o 
   2   0   4    20633.46    21996.54    601.60 o 
   4   0   4    10833.12    10856.48    300.60 o 
   6   0   4     3621.11     3164.56     92.81 o 
   8   0   4     6231.73     6134.02    162.54 o 
  10   0   4     7295.13     7310.11    198.17 o 
  12   0   4     5301.69     5532.14    184.55 o 
  14   0   4     4749.85     5222.80    222.51 o 
  16   0   4       30.77       32.12     27.71 o 
  18   0   4      665.78      794.65     91.46 o 
  20   0   4      366.07      336.93     55.26 o 
  22   0   4     7549.74     6884.53    560.08 o 
  24   0   4     2202.32     1998.65    149.90 o 
  26   0   4      894.97      794.90    153.46 o 
 -35   1   4        2.47        0.73     32.82 o 
 -33   1   4      185.84       66.12     45.72 o 
 -31   1   4        4.63      -13.69     41.89 o 
 -29   1   4       33.12       46.27     39.47 o 
 -27   1   4      843.16      771.64     82.06 o 
 -25   1   4      306.14      284.69     57.94 o 
 -23   1   4     1461.20     1654.44    109.32 o 
 -21   1   4       83.84      120.87     36.78 o 
 -19   1   4       38.31       50.38     25.62 o 
 -17   1   4      430.44      442.27     39.02 o 
 -15   1   4      155.51      204.44     32.80 o 
 -13   1   4     7975.07     7825.67    157.74 o 
 -11   1   4     2907.46     2746.36     76.09 o 
  -9   1   4    10062.43     9335.17    181.02 o 
  -7   1   4     3375.72     2993.31    108.84 o 
  -5   1   4     2856.48     2869.02     90.02 o 
  -3   1   4      431.70      366.42     31.79 o 
  -1   1   4     9302.84     9240.09    156.88 o 
   1   1   4     1389.68     1299.96     39.12 o 
   3   1   4    11282.62    11069.23    197.96 o 
   5   1   4    17510.60    17606.59    363.18 o 
   7   1   4     2445.01     2284.34     42.54 o 
   9   1   4       38.57       37.55     13.47 o 
  11   1   4       84.46       75.81     15.98 o 
  13   1   4     2113.75     1926.30     72.98 o 
  15   1   4     7831.65     7929.71    207.85 o 
  17   1   4     1366.24     1386.52     62.51 o 
  19   1   4     2603.88     2529.97     90.46 o 
  21   1   4      163.50      141.37     34.22 o 
  23   1   4        8.05      -32.19     33.24 o 
  25   1   4       30.69       -4.66     39.58 o 
  27   1   4      532.23      470.35    109.91 o 
 -34   2   4        4.92       36.27     53.25 o 
 -32   2   4      201.53      129.58     79.73 o 
 -30   2   4       69.55       14.84     35.48 o 
 -28   2   4      124.72      102.49     44.56 o 
 -26   2   4      218.95      198.61     43.74 o 
 -24   2   4      187.25      173.94     46.28 o 
 -22   2   4     1854.81     1991.23    127.58 o 
 -20   2   4       11.96       15.93     28.16 o 
 -18   2   4     1675.01     1856.08     82.03 o 
 -16   2   4        2.58       17.56     18.91 o 
 -14   2   4     1539.64     1707.28     68.46 o 
 -12   2   4    10099.10    10346.85    200.17 o 
 -10   2   4       25.84       64.28     16.18 o 
  -8   2   4     4076.80     3935.90     95.25 o 
  -6   2   4      889.75      971.71     45.39 o 
  -4   2   4     2642.24     2413.58     56.74 o 
  -2   2   4     1517.02     1765.48     68.68 o 
   0   2   4     1405.75     1167.46     25.51 o 
   2   2   4      119.49       94.51     21.55 o 
   4   2   4      982.42      973.84     41.39 o 
   6   2   4     1725.91     1614.88     61.44 o 
   8   2   4       28.48        4.42     10.65 o 
  10   2   4     2559.10     2200.27     52.85 o 
  12   2   4      201.52      307.39     20.73 o 
  14   2   4     1210.36     1061.76     48.14 o 
  16   2   4        2.75      -17.45     19.11 o 
  18   2   4       27.77       49.01     23.64 o 
  20   2   4      334.47      241.97     59.42 o 
  22   2   4       11.89      -15.09     32.12 o 
  24   2   4      334.58      292.80     65.76 o 
  26   2   4      184.74      110.13     50.30 o 
 -33   3   4       49.42       47.50     46.88 o 
 -31   3   4       16.62       34.49     42.03 o 
 -29   3   4       70.65      131.36     43.54 o 
 -27   3   4      112.54       36.03     31.59 o 
 -25   3   4      217.95      185.80     50.55 o 
 -23   3   4       37.94        5.57     24.90 o 
 -21   3   4        4.55        9.93     21.27 o 
 -19   3   4      980.62     1090.40     53.93 o 
 -17   3   4     1265.83     1271.08     56.08 o 
 -15   3   4      157.50      215.23     32.94 o 
 -13   3   4     4033.32     3808.59     87.07 o 
 -11   3   4       24.20       14.49     13.64 o 
  -9   3   4     3331.74     3270.91     83.16 o 
  -7   3   4     3957.21     4189.51     92.71 o 
  -5   3   4      232.48      260.59     24.11 o 
  -3   3   4        9.86       -2.39     11.34 o 
  -1   3   4      603.24      673.32     30.88 o 
   1   3   4     5587.18     5920.51    144.33 o 
   3   3   4       55.45       41.98     22.01 o 
   5   3   4     3502.27     3937.35     94.70 o 
   7   3   4      827.81      767.52     50.20 o 
   9   3   4       15.11       40.81     22.13 o 
  11   3   4      714.18      696.75     22.87 o 
  13   3   4       10.46       20.27     14.53 o 
  15   3   4      630.08      789.65     60.57 o 
  17   3   4      394.82      436.89     67.47 o 
  19   3   4       40.51      101.91     39.38 o 
  21   3   4       42.43       24.86     35.24 o 
  23   3   4      306.61      287.88     85.79 o 
  25   3   4       96.92      197.16     77.10 o 
 -32   4   4      408.53      198.10    111.68 o 
 -30   4   4       66.32       51.38     43.54 o 
 -28   4   4       67.68       77.35     44.44 o 
 -26   4   4      637.67      649.44     65.65 o 
 -24   4   4        4.51        4.69     28.70 o 
 -22   4   4        0.58       28.09     22.30 o 
 -20   4   4       24.78       36.38     21.80 o 
 -18   4   4     1855.01     1918.18     91.53 o 
 -16   4   4      157.65      123.96     20.10 o 
 -14   4   4      359.01      351.03     26.58 o 
 -12   4   4      881.90      952.98     37.05 o 
 -10   4   4     2896.25     2810.55     80.83 o 
  -8   4   4      907.24      954.33     35.02 o 
  -6   4   4      772.65      770.30     32.44 o 
  -4   4   4     3274.79     3234.41     67.83 o 
  -2   4   4      378.39      299.53     20.87 o 
   0   4   4      503.98      340.47     25.13 o 
   2   4   4       16.86       14.65     15.59 o 
   4   4   4      571.46      715.79     40.53 o 
   6   4   4     1958.51     2158.66     84.57 o 
   8   4   4     1198.73     1274.38     58.86 o 
  10   4   4    10899.39    11236.68    287.78 o 
  12   4   4       29.29       66.85     29.32 o 
  14   4   4        3.53        9.89     17.01 o 
  16   4   4      179.66      173.11     41.79 o 
  18   4   4      929.30     1020.40     89.38 o 
  20   4   4      388.04      440.14     69.92 o 
  22   4   4      966.96     1227.97     95.08 o 
  24   4   4      468.33      416.76     85.10 o 
 -31   5   4      152.03       56.12     57.56 o 
 -29   5   4      297.22      164.81     98.62 o 
 -27   5   4       91.14       22.17     31.75 o 
 -25   5   4      610.48      747.56     86.77 o 
 -23   5   4       60.08       93.64     30.74 o 
 -21   5   4      566.58      612.72     51.60 o 
 -19   5   4      194.29      124.05     65.12 o 
 -17   5   4      587.02      623.85     40.18 o 
 -15   5   4     1200.47     1336.50     65.99 o 
 -13   5   4        7.67       10.35     19.10 o 
 -11   5   4     7500.03     8045.61    176.11 o 
  -9   5   4       62.64       76.61     13.80 o 
  -7   5   4     5892.89     5772.10     96.31 o 
  -5   5   4      614.65      705.04     29.84 o 
  -3   5   4     1586.64     1574.58     35.08 o 
  -1   5   4     4078.49     4445.94     79.83 o 
   1   5   4      171.99      206.70     21.06 o 
   3   5   4     1452.12     1449.13     52.51 o 
   5   5   4      903.18      923.68     47.28 o 
   7   5   4     1923.34     1729.69     86.51 o 
   9   5   4     1091.94     1248.12     78.00 o 
  11   5   4     3021.09     2893.68    118.07 o 
  13   5   4      527.42      509.23    117.79 o 
  15   5   4      366.35      335.22     53.70 o 
  17   5   4      861.23      894.67     74.11 o 
  19   5   4      733.89      652.41     51.82 o 
  21   5   4       61.60       88.87     44.64 o 
  23   5   4       33.97       61.59     50.91 o 
  25   5   4       21.77       -2.13     59.29 o 
 -30   6   4        4.34       53.86     35.75 o 
 -28   6   4        7.05       -4.92     22.09 o 
 -26   6   4        0.46      -12.37     26.01 o 
 -24   6   4       36.52       30.25     32.05 o 
 -22   6   4      291.86      280.08     44.03 o 
 -20   6   4       38.20       49.92     38.69 o 
 -18   6   4       61.53       87.06     18.32 o 
 -16   6   4       54.81       63.40     13.18 o 
 -14   6   4      134.43      139.05     34.50 o 
 -12   6   4       25.99       51.76     35.26 o 
 -10   6   4      114.08      139.45     40.14 o 
  -8   6   4      235.15      228.19     50.02 o 
  -6   6   4      111.95      162.91     30.89 o 
  -4   6   4     1372.79     1462.90     40.96 o 
  -2   6   4        8.92       11.15     12.21 o 
   0   6   4      135.26      141.52     17.75 o 
   2   6   4       89.62       69.50     21.11 o 
   4   6   4      291.17      400.02     37.72 o 
   6   6   4       44.49       61.29     27.69 o 
   8   6   4      983.12     1184.31     65.27 o 
  10   6   4      352.04      292.54     76.42 o 
  12   6   4       32.74        9.95     28.20 o 
  14   6   4      639.04      573.05     53.83 o 
  16   6   4      103.75       70.63     24.22 o 
  18   6   4      235.83      193.64     49.56 o 
  20   6   4       48.37       39.44     29.06 o 
  22   6   4       13.84       15.91     39.97 o 
  24   6   4      451.15      412.42     75.27 o 
 -29   7   4       31.89      -10.66     26.36 o 
 -27   7   4        0.52      -22.41     26.16 o 
 -25   7   4      152.44       25.25     21.82 o 
 -23   7   4     1364.78     1443.65    130.05 o 
 -21   7   4     1223.01     1039.40     77.17 o 
 -19   7   4      313.00      383.67     27.62 o 
 -17   7   4      190.47      203.50     20.67 o 
 -15   7   4      228.74      296.23     62.70 o 
 -13   7   4     1254.23     1680.94    124.36 o 
 -11   7   4     3261.66     3066.04    141.99 o 
  -9   7   4      286.82      484.35     44.89 o 
  -7   7   4        1.14       39.07     24.35 o 
  -5   7   4        0.07       12.18     25.18 o 
  -3   7   4     1594.67     1589.31     30.75 o 
  -1   7   4     1534.42     1502.38     42.96 o 
   1   7   4     1592.04     1811.87     43.34 o 
   3   7   4      497.72      297.48     28.42 o 
   5   7   4       47.98      132.88     26.52 o 
   7   7   4      153.84      219.10     36.28 o 
   9   7   4      238.50      232.62     60.14 o 
  11   7   4      417.92      302.61     80.69 o 
  13   7   4       92.29       70.92     22.88 o 
  15   7   4       26.31       21.27     11.73 o 
  17   7   4        7.55       13.44     25.13 o 
  19   7   4      422.36      423.89     92.10 o 
  21   7   4      396.15      425.38     89.20 o 
 -28   8   4        1.62        0.01     21.36 o 
 -26   8   4        8.05      -12.80     25.66 o 
 -24   8   4       48.16       16.79     22.88 o 
 -22   8   4        2.81        0.60     12.66 o 
 -20   8   4       19.38       18.41      7.93 o 
 -18   8   4      100.14       57.66     50.07 o 
 -16   8   4       24.43       35.56     71.30 o 
 -14   8   4       12.71      -22.09     41.59 o 
 -12   8   4      238.14      335.32     52.56 o 
 -10   8   4     1336.28     1469.14    100.58 o 
  -8   8   4      303.94      301.48     43.08 o 
  -6   8   4       42.38       41.77     26.44 o 
  -4   8   4      151.54      109.18     33.62 o 
  -2   8   4      453.37      687.20     61.27 o 
   0   8   4      751.73      710.60     34.82 o 
   2   8   4     1228.65     1479.16     55.40 o 
   4   8   4      162.61      155.49     22.30 o 
   6   8   4       10.25       -8.58     17.42 o 
   8   8   4      199.53      231.17     36.28 o 
  10   8   4     1001.58      942.30     68.75 o 
  12   8   4        1.11        0.50      9.33 o 
  14   8   4       87.70       83.70     21.72 o 
  16   8   4        0.20       22.52     19.35 o 
  18   8   4       17.82       30.32     49.12 o 
  20   8   4        7.12       -2.77     64.11 o 
 -25   9   4       50.31      -21.38     62.61 o 
 -23   9   4      225.89       26.15     52.63 o 
 -21   9   4      116.77      -10.08     60.08 o 
 -19   9   4       80.62       51.59     63.14 o 
 -17   9   4        0.38      -16.11     36.81 o 
 -15   9   4      105.67       59.94     40.83 o 
 -13   9   4      151.92       94.80     40.16 o 
 -11   9   4       55.29       87.64     51.63 o 
  -9   9   4       34.72       23.01     36.07 o 
  -7   9   4       42.05       29.54     35.96 o 
  -5   9   4        2.64       -8.09     26.85 o 
  -3   9   4      197.83      262.86     45.63 o 
  -1   9   4     2371.69     2678.99    115.04 o 
   1   9   4     2380.01     2522.48     65.64 o 
   3   9   4      293.84      347.96     36.25 o 
   5   9   4       70.47       61.06     24.72 o 
   7   9   4        4.39       17.32     22.58 o 
   9   9   4        1.57        8.66     22.80 o 
  11   9   4       42.58       45.48     31.35 o 
  13   9   4       53.53       26.48     19.57 o 
  15   9   4       99.63       36.05     24.48 o 
  17   9   4        2.42       34.30     46.58 o 
 -24  10   4       30.55      -22.38     58.69 o 
 -22  10   4       90.07       37.40     48.81 o 
 -20  10   4      180.67       74.01     64.34 o 
 -18  10   4      256.38       48.92     58.21 o 
 -16  10   4       76.94       59.62     43.14 o 
 -14  10   4      222.46      174.18     64.66 o 
 -12  10   4     1258.03     1427.24    106.85 o 
 -10  10   4      638.15      614.69    142.56 o 
  -8  10   4      289.77      318.21     54.65 o 
  -6  10   4       84.60       87.69     37.00 o 
  -4  10   4       11.88      -13.33     29.91 o 
  -2  10   4       18.72       10.77     30.40 o 
   0  10   4       31.29       42.96     31.75 o 
   2  10   4       29.30       22.49     14.60 o 
   4  10   4       17.24       20.66     19.82 o 
   6  10   4      132.51      115.30     32.49 o 
   8  10   4      132.98       83.76     45.83 o 
  10  10   4      154.43       77.75     33.94 o 
  12  10   4       62.45       22.32     28.56 o 
  14  10   4        7.31       43.47     36.99 o 
  16  10   4       95.21        2.26     33.56 o 
 -19  11   4       40.10      -47.68     47.68 o 
 -17  11   4       41.07       25.00     52.56 o 
 -15  11   4      238.89       93.70     63.57 o 
 -13  11   4       41.70       25.56     42.43 o 
 -11  11   4       10.40       14.20     38.31 o 
  -9  11   4        0.01      -15.15     58.64 o 
  -7  11   4      121.35      166.36     64.08 o 
  -5  11   4       64.10       25.76     42.07 o 
  -3  11   4       13.71      -19.79     27.27 o 
  -1  11   4      126.54       16.17     32.04 o 
   1  11   4      680.11      707.95    184.82 o 
   3  11   4      379.06      281.22    114.61 o 
   5  11   4        2.86        7.02     13.22 o 
   7  11   4        7.85        8.40     16.52 o 
   9  11   4       31.34       33.97     26.51 o 
  11  11   4       80.82       73.80     37.09 o 
  13  11   4      114.14       59.79     34.01 o 
 -16  12   4       94.38      103.18     62.06 o 
 -14  12   4       42.21       28.21     46.54 o 
 -12  12   4       88.67      179.20     74.57 o 
 -10  12   4      127.31      150.51     61.11 o 
  -8  12   4      168.40      200.39     76.44 o 
  -6  12   4       89.19       35.22     38.75 o 
  -4  12   4       80.39       48.79     62.87 o 
  -2  12   4      232.79        2.44     28.25 o 
   0  12   4      285.57       -1.65     31.76 o 
   2  12   4      136.46       86.10     57.38 o 
   4  12   4      110.43       35.72     44.89 o 
   6  12   4       72.17      125.54     57.08 o 
   8  12   4       33.65        0.47     23.71 o 
  -7  13   4        1.79       64.72     55.54 o 
  -5  13   4       10.32      -18.65     48.22 o 
  -3  13   4      104.39       88.80    135.09 o 
  -1  13   4      136.53       89.59     61.40 o 
 -33   1   5      124.71      197.44     69.98 o 
 -31   1   5       23.29       -7.20     42.90 o 
 -29   1   5       83.39       58.23     37.94 o 
 -27   1   5      696.94      815.92     77.50 o 
 -25   1   5      226.94      257.53     53.28 o 
 -23   1   5     1116.33     1506.20     90.19 o 
 -21   1   5     1964.12     2153.20    153.30 o 
 -19   1   5        5.37       52.83     41.34 o 
 -17   1   5     1616.09     1629.97     73.34 o 
 -15   1   5      483.21      572.12     42.75 o 
 -13   1   5      868.31      844.42     52.53 o 
 -11   1   5      435.59      477.85     42.74 o 
  -9   1   5       66.05      136.04     31.03 o 
  -7   1   5      656.62      515.21     48.30 o 
  -5   1   5      380.11      439.61     31.65 o 
  -3   1   5     5627.67     5700.20    104.30 o 
  -1   1   5      373.92      394.79     24.47 o 
   1   1   5     3828.61     4157.99     89.25 o 
   3   1   5     1172.02     1298.52     64.27 o 
   5   1   5      104.87      112.39     35.38 o 
   7   1   5      873.55      958.97     43.78 o 
   9   1   5     1574.75     1554.99     40.87 o 
  11   1   5      902.78      950.63     41.62 o 
  13   1   5     2096.53     2170.14    116.14 o 
  15   1   5      560.25      605.02     47.89 o 
  17   1   5       29.13       -1.93     16.67 o 
  19   1   5       34.15       45.70     23.12 o 
  21   1   5      458.71      447.60     68.35 o 
  23   1   5      240.60      224.34     38.29 o 
 -32   2   5       13.50      111.22     69.21 o 
 -30   2   5       19.37       60.52     42.13 o 
 -28   2   5       13.97       36.94     35.27 o 
 -26   2   5       47.37       44.97     43.04 o 
 -24   2   5      209.73      249.26     49.27 o 
 -22   2   5      154.07      110.39     55.06 o 
 -20   2   5     4356.78     5005.95    230.05 o 
 -18   2   5       57.69       49.27     28.30 o 
 -16   2   5      528.48      617.49     44.45 o 
 -14   2   5      738.67      743.16     48.44 o 
 -12   2   5      725.60      724.13     46.72 o 
 -10   2   5      971.26      909.46     56.33 o 
  -8   2   5     4377.56     4407.78    142.97 o 
  -6   2   5     4928.89     4840.45    104.04 o 
  -4   2   5       14.74       25.34     20.61 o 
  -2   2   5      158.84      217.00     14.84 o 
   0   2   5      110.97      111.00     16.27 o 
   2   2   5     6706.33     7177.64    193.91 o 
   4   2   5     3603.72     3714.35     95.60 o 
   6   2   5     2810.82     2937.10     90.45 o 
   8   2   5     3816.59     3927.51    116.43 o 
  10   2   5      745.47      855.53     51.61 o 
  12   2   5      101.30       88.33     21.58 o 
  14   2   5      954.93      942.90     68.45 o 
  16   2   5      668.10      837.71     76.99 o 
  18   2   5     1939.84     2114.58    137.81 o 
  20   2   5     1812.84     1824.94     94.52 o 
  22   2   5      874.10      858.92     86.92 o 
 -31   3   5       32.37       19.55     38.92 o 
 -29   3   5     1302.00     1591.46    123.66 o 
 -27   3   5       17.29       25.83     36.17 o 
 -25   3   5      270.77      351.11     49.16 o 
 -23   3   5        9.95        8.03     26.56 o 
 -21   3   5       55.66       51.46     26.75 o 
 -19   3   5      516.16      628.26     47.59 o 
 -17   3   5       38.25       44.17     21.18 o 
 -15   3   5     4105.63     4415.84    130.01 o 
 -13   3   5       17.58        7.29     19.26 o 
 -11   3   5     4727.42     4848.14    123.25 o 
  -9   3   5       84.86       62.00     21.01 o 
  -7   3   5       74.60       90.68     18.77 o 
  -5   3   5      221.54      237.93     28.66 o 
  -3   3   5     4945.67     5127.85    118.79 o 
  -1   3   5      280.13      299.26     33.03 o 
   1   3   5     2630.51     2649.23     70.83 o 
   3   3   5     2145.38     1927.80     64.13 o 
   5   3   5      154.82      204.62     24.64 o 
   7   3   5        7.61       51.45     35.91 o 
   9   3   5       21.35       49.69     26.82 o 
  11   3   5     1847.00     1865.35     82.34 o 
  13   3   5     3268.73     3367.58    141.09 o 
  15   3   5      526.78      465.20     56.28 o 
  17   3   5      474.24      373.43     40.91 o 
  19   3   5        0.13        6.06     20.43 o 
  21   3   5      142.91      107.22     33.81 o 
  23   3   5      729.34      704.77    119.17 o 
 -32   4   5      199.59       89.86     64.22 o 
 -30   4   5      190.29      136.94     81.13 o 
 -28   4   5      224.07      209.96     55.15 o 
 -26   4   5     1007.88     1114.02    179.37 o 
 -24   4   5       21.59       52.39     36.00 o 
 -22   4   5      103.93       99.61     28.93 o 
 -20   4   5      744.98      917.27     99.68 o 
 -18   4   5       98.70      101.80     23.99 o 
 -16   4   5     1217.02     1387.01     69.37 o 
 -14   4   5      116.99      113.70     26.92 o 
 -12   4   5     3604.75     3879.38    102.04 o 
 -10   4   5      109.43      131.38     16.41 o 
  -8   4   5     1428.04     1564.11     49.45 o 
  -6   4   5      677.77      729.67     41.89 o 
  -4   4   5      208.58      210.02     24.71 o 
  -2   4   5       83.55       55.63     10.11 o 
   0   4   5      488.10      596.98     41.00 o 
   2   4   5      654.21      710.55     42.18 o 
   4   4   5     1010.74     1069.37     51.65 o 
   6   4   5     3064.07     2946.83    143.27 o 
   8   4   5       74.05       61.39     38.07 o 
  10   4   5       60.35       36.83     26.89 o 
  12   4   5       13.04       30.17     30.09 o 
  14   4   5       17.14       24.70     39.84 o 
  16   4   5      585.74      473.01     64.64 o 
  18   4   5       82.76       50.87     44.93 o 
  20   4   5       66.57      112.89     46.19 o 
  22   4   5     1285.49     1210.86     98.43 o 
 -31   5   5        3.01       61.75     39.17 o 
 -29   5   5      182.36      143.79     78.37 o 
 -27   5   5       31.63      -10.77     28.05 o 
 -25   5   5        2.62        2.45     29.82 o 
 -23   5   5      558.20      411.43    117.93 o 
 -21   5   5      360.84      258.83     66.06 o 
 -19   5   5      401.70      509.61     50.02 o 
 -17   5   5      312.63      383.87     32.34 o 
 -15   5   5      573.08      471.46     39.27 o 
 -13   5   5     1304.59     1093.49     60.40 o 
 -11   5   5        2.63      -11.17     11.17 o 
  -9   5   5      733.74      872.53     38.71 o 
  -7   5   5     1239.91     1399.09     43.26 o 
  -5   5   5      140.95      138.87     20.19 o 
  -3   5   5        4.03       -4.61     16.51 o 
  -1   5   5      309.39      402.15     43.68 o 
   1   5   5      395.39      292.39     44.27 o 
   3   5   5       19.80        6.95     16.33 o 
   5   5   5      906.63      974.58     58.08 o 
   7   5   5       44.42       79.87     35.03 o 
   9   5   5       87.04       78.47     33.60 o 
  11   5   5      456.84      426.33     73.10 o 
  13   5   5        2.16       20.63     29.63 o 
  15   5   5       12.38       86.69     46.93 o 
  17   5   5        9.40       67.95     43.63 o 
  19   5   5        6.70       78.94    105.75 o 
  21   5   5      633.16      434.00    169.64 o 
 -30   6   5      152.57        6.20     35.11 o 
 -28   6   5      459.87      539.35    106.69 o 
 -26   6   5      101.62      -25.46     33.49 o 
 -24   6   5      254.61      286.32     52.95 o 
 -22   6   5      656.78      524.89    136.27 o 
 -20   6   5      167.34      198.86     25.41 o 
 -18   6   5      308.90      290.44     43.30 o 
 -16   6   5     1618.96     1506.43    122.70 o 
 -14   6   5      190.39      205.21     22.26 o 
 -12   6   5       29.11       13.48     12.54 o 
 -10   6   5      255.28      348.68     20.01 o 
  -8   6   5      216.02      182.70     18.84 o 
  -6   6   5       71.73       43.10     15.45 o 
  -4   6   5        0.72        7.15     11.29 o 
  -2   6   5       12.79      -11.67     11.67 o 
   0   6   5      181.29      211.05     37.04 o 
   2   6   5      335.89      345.95     42.35 o 
   4   6   5      154.67      198.29     28.99 o 
   6   6   5      731.11      703.75     57.06 o 
   8   6   5     1464.12     1481.38     85.42 o 
  10   6   5       81.24       88.98     39.26 o 
  12   6   5      136.53      171.92     57.53 o 
  14   6   5      108.61       89.44     43.62 o 
  16   6   5      305.73      318.81     84.45 o 
  18   6   5       47.64       94.97     52.85 o 
  20   6   5      110.59       80.99     58.68 o 
 -27   7   5       76.06       15.24     21.63 o 
 -25   7   5      246.26      245.81     81.46 o 
 -23   7   5        7.19        3.82     19.92 o 
 -21   7   5      129.97      111.96     34.31 o 
 -19   7   5      357.44      393.40     66.96 o 
 -17   7   5      249.93      245.24     68.65 o 
 -15   7   5      721.61      959.76    117.27 o 
 -13   7   5       41.73       40.63     52.14 o 
 -11   7   5      434.89      476.42     72.40 o 
  -9   7   5      163.94      140.36     38.29 o 
  -7   7   5        1.82       12.75     31.66 o 
  -5   7   5       25.05       35.50     10.92 o 
  -3   7   5       21.76       14.97     18.65 o 
  -1   7   5      144.67       98.75     20.69 o 
   1   7   5      152.08      118.35     26.62 o 
   3   7   5        4.40        2.32     16.29 o 
   5   7   5      145.77      202.46     29.55 o 
   7   7   5        0.51        9.20     26.58 o 
   9   7   5       70.48       82.93     48.75 o 
  11   7   5        7.05      -17.38     28.38 o 
  13   7   5       14.80       21.52     35.82 o 
  15   7   5        6.45        2.25     35.76 o 
  17   7   5        5.42       32.10     56.63 o 
 -26   8   5       92.09       -5.42     57.68 o 
 -24   8   5      297.22        1.77     48.46 o 
 -22   8   5      203.38       10.38     55.37 o 
 -20   8   5       48.04        2.80     42.05 o 
 -18   8   5      201.69       57.47     60.74 o 
 -16   8   5      104.36       48.62     56.40 o 
 -14   8   5      199.83      214.86     94.83 o 
 -12   8   5      167.44      210.57     43.70 o 
 -10   8   5       37.02       39.30     29.98 o 
  -8   8   5        1.47       12.68     24.41 o 
  -6   8   5     1104.65     1289.16     98.57 o 
  -4   8   5      811.43      821.16     70.67 o 
  -2   8   5      295.34      322.85     17.20 o 
   0   8   5       80.20      121.87     31.20 o 
   2   8   5       21.04       -9.89     23.01 o 
   4   8   5       39.41       75.26     25.18 o 
   6   8   5        2.29        4.96     19.01 o 
   8   8   5        1.36        7.94     21.84 o 
  10   8   5      120.09      125.52     44.26 o 
  12   8   5       75.24       54.91     36.90 o 
  14   8   5       26.46       84.15     50.27 o 
  16   8   5        7.26      -56.74     56.74 o 
 -23   9   5       50.61       10.79     60.75 o 
 -21   9   5       52.84       -1.95     51.13 o 
 -19   9   5      215.94       -2.85     43.70 o 
 -17   9   5     1027.53     1368.39    140.64 o 
 -15   9   5      116.12       54.74     46.56 o 
 -13   9   5       68.59        9.18     30.36 o 
 -11   9   5        3.48       10.55     40.41 o 
  -9   9   5       44.43       27.78     40.59 o 
  -7   9   5      347.50      498.54     55.36 o 
  -5   9   5       17.09       16.94     36.33 o 
  -3   9   5        3.57       -5.04     40.22 o 
  -1   9   5       77.05      142.63     22.88 o 
   1   9   5        0.02       12.85     20.95 o 
   3   9   5      142.64       59.77     28.64 o 
   5   9   5       73.41       87.16     25.94 o 
   7   9   5       17.11       28.73     32.10 o 
   9   9   5       28.00       62.10     37.79 o 
  11   9   5       12.63       16.59     39.33 o 
  13   9   5        7.52      -15.78     40.35 o 
 -20  10   5       18.25       17.15     55.07 o 
 -18  10   5        8.93       -5.02     41.49 o 
 -16  10   5       13.03       14.17     40.29 o 
 -14  10   5        0.73       -4.77     37.33 o 
 -12  10   5        0.02       27.59     63.86 o 
 -10  10   5        0.93       -0.20     34.59 o 
  -8  10   5        1.75        3.76     37.78 o 
  -6  10   5       13.15        7.15     38.47 o 
  -4  10   5       14.34       19.92     39.54 o 
  -2  10   5        4.49       -2.78     25.15 o 
   0  10   5      284.18      116.83     78.05 o 
   2  10   5      166.37       73.37     30.10 o 
   4  10   5        0.35       -5.05     23.89 o 
   6  10   5        0.04       25.12     18.66 o 
   8  10   5        3.56       11.34     25.83 o 
  10  10   5        0.60       26.92     30.71 o 
 -17  11   5      249.72       82.27     58.20 o 
 -15  11   5      289.89       66.03     57.07 o 
 -13  11   5       72.78        3.65     34.76 o 
 -11  11   5        0.60       -3.58     34.58 o 
  -9  11   5        2.74        0.39     28.76 o 
  -7  11   5      114.55        6.71     29.65 o 
  -5  11   5      294.56       -9.12     42.79 o 
  -3  11   5       18.53        1.70     23.95 o 
  -1  11   5      102.11      101.71     30.92 o 
   1  11   5      126.08      103.15     61.07 o 
   3  11   5       11.91      -11.40     38.72 o 
   5  11   5      109.75       77.40     72.49 o 
   7  11   5       36.26       67.30     40.52 o 
  -8  12   5       39.83       -1.26     41.31 o 
  -6  12   5       15.19      -13.17     50.23 o 
  -4  12   5       42.62       -5.81     29.29 o 
  -2  12   5      112.16       96.49     57.04 o 
   0  12   5      138.15       36.52     49.61 o 
 -30   0   6       11.78       -9.43     79.55 o 
 -28   0   6        2.06      -36.62     50.96 o 
 -26   0   6       25.91       14.43     97.13 o 
 -24   0   6       10.08       77.93     51.97 o 
 -22   0   6       36.11      107.08     65.34 o 
 -20   0   6     1052.03     1409.06    104.81 o 
 -18   0   6      573.64      619.15     71.06 o 
 -16   0   6      478.17      501.14     60.57 o 
 -14   0   6       93.35       72.77     52.41 o 
 -12   0   6     5342.85     5337.00    380.86 o 
 -10   0   6     1157.38     1571.49    195.27 o 
  -8   0   6     1230.69     1234.92     84.51 o 
  -6   0   6      817.87      763.28     80.07 o 
  -4   0   6     1005.09     1072.14     65.77 o 
  -2   0   6       26.54       18.49     17.98 o 
   0   0   6    19943.78    21107.44    746.19 o 
   2   0   6      377.20      352.84     31.79 o 
   4   0   6     2935.06     3342.26    233.99 o 
   6   0   6     2692.03     2677.35    222.64 o 
   8   0   6      330.00      246.67    159.22 o 
  10   0   6     1728.43     1849.19    125.67 o 
  12   0   6      262.05      230.52    103.72 o 
  14   0   6     1722.73     1973.22    228.83 o 
  16   0   6     1248.38     1212.21    437.25 o 
  18   0   6     1349.81     1355.46    270.98 o 
  20   0   6       23.10      141.70    167.51 o 
 -31   1   6      197.94      191.67     98.28 o 
 -29   1   6        6.16      -10.36     32.64 o 
 -27   1   6       13.36       35.99     34.97 o 
 -25   1   6        4.94       21.34     35.67 o 
 -23   1   6      498.08      644.28     73.42 o 
 -21   1   6      656.40      813.10     61.88 o 
 -19   1   6        8.86       -2.13     22.62 o 
 -17   1   6      692.05      796.68     59.16 o 
 -15   1   6       60.43       22.88     25.75 o 
 -13   1   6       51.62       31.60     38.52 o 
 -11   1   6       39.93       92.96     34.88 o 
  -9   1   6      850.12      920.61     54.18 o 
  -7   1   6      127.16      133.49     21.83 o 
  -5   1   6      666.73      695.64     33.14 o 
  -3   1   6     1501.96     1558.03     52.74 o 
  -1   1   6      205.76      222.01     24.90 o 
   1   1   6      216.73      230.60     18.56 o 
   3   1   6       20.79       49.98     22.13 o 
   5   1   6     1371.53     1471.11    113.08 o 
   7   1   6      473.38      545.90     97.60 o 
   9   1   6     1676.16     1685.51    111.81 o 
  11   1   6     1297.85     1469.61     87.33 o 
  13   1   6        5.01       -9.45     18.26 o 
  15   1   6      112.69       65.37     22.47 o 
  17   1   6     1195.01     1178.59     91.55 o 
  19   1   6      337.07      346.44     52.34 o 
 -30   2   6       83.76      100.19     45.09 o 
 -28   2   6        6.55        6.56     27.39 o 
 -26   2   6      120.58      150.51     54.37 o 
 -24   2   6      144.11      174.03     49.25 o 
 -22   2   6      216.32      241.73     54.29 o 
 -20   2   6       40.14       67.56     41.85 o 
 -18   2   6      215.95      221.04     41.69 o 
 -16   2   6        5.56       15.80     41.80 o 
 -14   2   6      280.55      301.92     57.24 o 
 -12   2   6     1173.47     1258.74     70.56 o 
 -10   2   6      214.37      196.57     32.93 o 
  -8   2   6        6.77        1.83     25.73 o 
  -6   2   6        9.04       30.71     15.11 o 
  -4   2   6        1.33        5.01     14.01 o 
  -2   2   6      415.28      492.04     28.72 o 
   0   2   6      869.96      852.87     53.88 o 
   2   2   6      366.54      359.30     42.40 o 
   4   2   6      677.11      585.72     95.32 o 
   6   2   6        1.70       11.62     30.70 o 
   8   2   6      624.09      702.66     57.82 o 
  10   2   6       26.15       61.54     26.13 o 
  12   2   6      644.12      604.45     54.66 o 
  14   2   6        3.16       35.55     39.41 o 
  16   2   6      347.59      293.02    100.16 o 
  18   2   6        7.85       -1.47     32.23 o 
 -29   3   6        0.22      -11.25     35.96 o 
 -27   3   6        1.70       87.17     55.66 o 
 -25   3   6      159.44      163.20     42.56 o 
 -23   3   6      280.04      186.09     39.62 o 
 -21   3   6        0.27       10.73     23.25 o 
 -19   3   6      127.50      210.20     52.21 o 
 -17   3   6     1213.04     1382.37     99.16 o 
 -15   3   6      412.66      392.97     46.01 o 
 -13   3   6       48.06       37.48     35.78 o 
 -11   3   6      180.76      121.62     43.08 o 
  -9   3   6       22.53       63.71     30.20 o 
  -7   3   6       61.70       61.62     21.51 o 
  -5   3   6      226.06      182.63     21.32 o 
  -3   3   6        1.86       16.94     16.88 o 
  -1   3   6      125.91       99.48     30.54 o 
   1   3   6      616.52      691.19     48.51 o 
   3   3   6     2040.78     2079.79    105.08 o 
   5   3   6      282.46      315.69     44.36 o 
   7   3   6      232.11      270.06     50.33 o 
   9   3   6      111.33       95.35     33.22 o 
  11   3   6      345.56      369.81     57.84 o 
  13   3   6      333.85      198.02    110.67 o 
  15   3   6       16.37       65.06     40.66 o 
  17   3   6      214.66       70.71     58.54 o 
  19   3   6       96.83       64.60     44.66 o 
 -30   4   6        2.52       40.58     42.74 o 
 -28   4   6        0.33       22.74     43.85 o 
 -26   4   6        5.98       37.98     41.07 o 
 -24   4   6       83.22       44.30     37.92 o 
 -22   4   6       27.90        6.18     22.98 o 
 -20   4   6        8.29       43.88     49.48 o 
 -18   4   6      841.73      844.07     64.28 o 
 -16   4   6      121.25      106.99     55.07 o 
 -14   4   6       19.64       19.93     30.07 o 
 -12   4   6      478.78      436.04     36.16 o 
 -10   4   6       51.49       43.69     21.64 o 
  -8   4   6      715.49      680.36     43.71 o 
  -6   4   6       18.99       24.93     20.85 o 
  -4   4   6      576.28      559.86     27.53 o 
  -2   4   6       99.67      103.65     24.85 o 
   0   4   6     1362.93     1535.04     79.66 o 
   2   4   6      186.56      190.15     40.60 o 
   4   4   6      222.79      213.98     37.18 o 
   6   4   6     1956.57     1944.39    120.91 o 
   8   4   6      705.18      837.16     62.42 o 
  10   4   6       38.35      106.16     51.19 o 
  12   4   6      842.08      827.33    161.49 o 
  14   4   6      347.87      301.38     83.49 o 
  16   4   6      112.87       42.31     44.03 o 
  18   4   6      116.17       63.88     73.55 o 
 -27   5   6       30.21        4.84     30.83 o 
 -25   5   6      108.65       77.35     59.04 o 
 -23   5   6       59.64       37.67     37.49 o 
 -21   5   6        3.05       30.01     36.27 o 
 -19   5   6        8.38      -36.28     40.91 o 
 -17   5   6      841.49     1014.29     61.08 o 
 -15   5   6      102.00       38.01     21.33 o 
 -13   5   6       12.12        6.66     12.14 o 
 -11   5   6      231.08       72.10     48.23 o 
  -9   5   6     1281.91     1396.96     46.70 o 
  -7   5   6       21.53       29.87     19.15 o 
  -5   5   6      146.60      183.55     22.06 o 
  -3   5   6      356.84      329.16     34.91 o 
  -1   5   6        3.49       10.30     23.32 o 
   1   5   6        4.83        1.84     20.28 o 
   3   5   6      107.33      178.22     37.99 o 
   5   5   6      378.63      442.88     44.30 o 
   7   5   6      352.29      316.81     50.98 o 
   9   5   6     1159.43     1230.20     84.90 o 
  11   5   6      117.61      177.06     47.91 o 
  13   5   6      123.95       88.02     48.80 o 
  15   5   6        2.58       25.17     37.00 o 
  17   5   6       39.46      -13.17     42.19 o 
 -26   6   6       48.77       15.16     23.41 o 
 -24   6   6       40.24        6.90     16.53 o 
 -22   6   6       18.91       28.44     30.65 o 
 -20   6   6       91.93      113.00     73.18 o 
 -18   6   6       35.33       22.97     25.44 o 
 -16   6   6      146.74      134.91     38.38 o 
 -14   6   6      398.14      424.62     32.33 o 
 -12   6   6      185.03      199.99     23.74 o 
 -10   6   6      115.68       63.51     28.54 o 
  -8   6   6      147.86      115.64     34.10 o 
  -6   6   6        7.08       -0.10     17.39 o 
  -4   6   6      176.96      178.65     18.41 o 
  -2   6   6       37.27       35.61     26.07 o 
   0   6   6      267.16      281.94     48.11 o 
   2   6   6      153.33      149.49     32.98 o 
   4   6   6       72.12       90.15     37.43 o 
   6   6   6        8.73       30.79     29.74 o 
   8   6   6       34.86      -26.77     32.21 o 
  10   6   6        0.29      -40.89     50.92 o 
  12   6   6      184.63      234.52     53.07 o 
  14   6   6      102.72       70.97     72.85 o 
  16   6   6       23.79       35.66     40.99 o 
 -25   7   6       14.79       32.52     65.05 o 
 -23   7   6      173.07      206.25    100.62 o 
 -21   7   6      666.45      688.96    315.65 o 
 -19   7   6        9.56       -4.85     14.81 o 
 -17   7   6      100.45      -55.56     79.20 o 
 -15   7   6      222.82      102.00     77.23 o 
 -13   7   6        8.76       94.72    114.95 o 
 -11   7   6       29.01        0.44     89.62 o 
  -9   7   6      139.99      138.04     26.73 o 
  -7   7   6       92.13       19.28     14.13 o 
  -5   7   6       20.52        9.15     14.44 o 
  -3   7   6      498.68      542.14     43.16 o 
  -1   7   6      666.94      472.08    111.03 o 
   1   7   6       27.37       41.97     36.76 o 
   3   7   6        0.41       -0.04     25.64 o 
   5   7   6       33.91       31.18     28.12 o 
   7   7   6       40.09       70.81     36.49 o 
   9   7   6       19.80       28.39     39.46 o 
  11   7   6       21.51       50.73     36.97 o 
  13   7   6      110.35      127.01     58.00 o 
 -22   8   6        1.28       68.90     74.25 o 
 -20   8   6        3.80      116.44    153.41 o 
 -18   8   6       88.71        0.53     50.14 o 
 -16   8   6        2.84        2.06     49.12 o 
 -14   8   6        0.98        1.98     29.74 o 
 -12   8   6       10.68       -1.68     29.91 o 
 -10   8   6        1.72        0.88     30.18 o 
  -8   8   6      129.88      160.62     47.71 o 
  -6   8   6        0.38       11.13     31.62 o 
  -4   8   6       80.95       41.44     11.02 o 
  -2   8   6       85.54      103.92     37.19 o 
   0   8   6      115.21      224.99     47.89 o 
   2   8   6       77.94        6.92     39.63 o 
   4   8   6       36.92      118.37     35.77 o 
   6   8   6      146.89       33.95     33.62 o 
   8   8   6       76.06       93.54     35.40 o 
  10   8   6       88.64       98.29     45.66 o 
 -19   9   6        0.02        0.91     65.21 o 
 -17   9   6        1.44       -0.85     31.93 o 
 -15   9   6        8.97        1.30     42.73 o 
 -13   9   6        5.03        0.26     27.86 o 
 -11   9   6        4.24        8.18     31.56 o 
  -9   9   6       49.12       -0.13     34.50 o 
  -7   9   6      125.88       70.18     44.16 o 
  -5   9   6       18.78       53.44     37.05 o 
  -3   9   6      368.26      269.19    140.03 o 
  -1   9   6      576.76      524.87    101.86 o 
   1   9   6      834.25      876.34     66.08 o 
   3   9   6      168.30      103.55     43.87 o 
   5   9   6       47.06       31.68     51.47 o 
   7   9   6        7.23      122.56     68.90 o 
   9   9   6        2.11      -23.73     37.57 o 
 -16  10   6      112.62        1.82     38.01 o 
 -14  10   6      162.67        0.05     32.39 o 
 -12  10   6       44.15        2.18     30.10 o 
 -10  10   6       10.83       -1.35     29.28 o 
  -8  10   6       44.64       -9.18     37.19 o 
  -6  10   6        4.70        5.61     23.36 o 
  -4  10   6       35.99       23.70    132.18 o 
  -2  10   6       28.02       18.36     74.10 o 
   0  10   6        0.79       37.38     50.69 o 
   2  10   6       18.07        1.08     42.56 o 
   4  10   6       68.78       37.16     48.73 o 
 -27   1   7        3.21      -17.69     33.49 o 
 -25   1   7      646.50      708.87    101.96 o 
 -23   1   7       25.77       35.85     44.31 o 
 -21   1   7       23.34       35.31     39.47 o 
 -19   1   7       41.84       63.57     51.87 o 
 -17   1   7       14.22      -46.96     49.76 o 
 -15   1   7      427.54      494.05     82.52 o 
 -13   1   7       23.39       30.29     30.80 o 
 -11   1   7      104.34       92.89     34.24 o 
  -9   1   7        6.14      -14.75     20.84 o 
  -7   1   7      666.16      812.41     69.41 o 
  -5   1   7      452.44      485.82     37.44 o 
  -3   1   7     1004.39     1064.20     40.06 o 
  -1   1   7     1729.09     1730.91     62.58 o 
   1   1   7        7.47       25.60     28.94 o 
   3   1   7     2649.37     2988.35    210.30 o 
   5   1   7       93.25      109.06     70.16 o 
   7   1   7      418.64      514.41     94.08 o 
   9   1   7       11.07       32.49     67.44 o 
  11   1   7       35.66       -4.46     60.37 o 
  13   1   7      460.16        2.23     53.56 o 
  15   1   7       33.01       86.21    103.36 o 
 -28   2   7        0.63      -18.04     48.37 o 
 -26   2   7        6.45       -4.57     34.22 o 
 -24   2   7       20.17       23.75     47.87 o 
 -22   2   7       37.47       37.47     32.84 o 
 -20   2   7       80.52      151.25     58.45 o 
 -18   2   7      462.45      570.52    107.79 o 
 -16   2   7       48.10      -25.75     36.65 o 
 -14   2   7     1161.37     1284.07     89.56 o 
 -12   2   7       23.46       37.32     30.40 o 
 -10   2   7       13.85       17.38     31.06 o 
  -8   2   7      252.94      316.89     31.39 o 
  -6   2   7      352.05      328.87     26.65 o 
  -4   2   7     1206.06     1367.38     53.57 o 
  -2   2   7      602.25      616.34     32.28 o 
   0   2   7       70.46       62.90     29.66 o 
   2   2   7      108.01      142.70     33.25 o 
   4   2   7      989.30      979.86    107.02 o 
   6   2   7     1493.77     1748.26    181.86 o 
   8   2   7      459.18      319.10    236.83 o 
  10   2   7      291.74      226.20    176.41 o 
  12   2   7      313.24      142.11    115.00 o 
  14   2   7      468.70        4.09     57.25 o 
 -27   3   7        1.29       -5.02     29.74 o 
 -25   3   7      122.30       89.08     51.65 o 
 -23   3   7       18.32        1.42     24.94 o 
 -21   3   7       24.53       49.96     66.45 o 
 -19   3   7      543.43      630.54     73.87 o 
 -17   3   7      168.63      189.18     75.71 o 
 -15   3   7       59.73       33.37     31.97 o 
 -13   3   7      524.81      643.59     48.96 o 
 -11   3   7        4.51       25.90     25.62 o 
  -9   3   7      393.77      461.28     42.53 o 
  -7   3   7       21.42       20.03     14.34 o 
  -5   3   7      168.99      129.73     22.94 o 
  -3   3   7      175.28      221.17     35.22 o 
  -1   3   7      360.14      395.55     51.79 o 
   1   3   7      182.65      159.66     41.43 o 
   3   3   7       55.78       32.29     26.07 o 
   5   3   7      396.60      426.82     83.00 o 
   7   3   7       17.60       12.68     56.46 o 
   9   3   7      308.83      216.28     73.09 o 
  11   3   7      159.77      119.26     62.22 o 
  13   3   7       11.88       25.86     37.77 o 
 -26   4   7        0.77      -37.47     37.47 o 
 -24   4   7       18.83       79.84     57.79 o 
 -22   4   7      310.11      359.06     94.89 o 
 -20   4   7      116.53       55.80     48.37 o 
 -18   4   7        3.59       40.93     44.63 o 
 -16   4   7      561.59      817.76    150.51 o 
 -14   4   7       38.08       24.38     29.10 o 
 -12   4   7        4.95       10.92     22.79 o 
 -10   4   7      123.95      106.72     41.46 o 
  -8   4   7      276.02      209.07     39.70 o 
  -6   4   7     1567.91     1780.35     86.22 o 
  -4   4   7      429.13      469.52     48.72 o 
  -2   4   7      855.24     1044.67     62.30 o 
   0   4   7      190.32      155.68     33.07 o 
   2   4   7      226.93      310.56     52.53 o 
   4   4   7      372.01      474.06    101.63 o 
   6   4   7      172.27      139.33     56.48 o 
   8   4   7     1542.04     1568.43    106.11 o 
  10   4   7       53.59       34.85     54.26 o 
  12   4   7      452.79      153.55     94.09 o 
 -25   5   7        1.96      -25.22     34.97 o 
 -23   5   7      388.06      345.61     89.42 o 
 -21   5   7       50.54       28.68     45.24 o 
 -19   5   7       64.20       46.45     75.61 o 
 -17   5   7      174.86      175.77     76.16 o 
 -15   5   7       44.97      -28.02     35.41 o 
 -13   5   7        6.38       13.95     33.27 o 
 -11   5   7        7.60       35.09     21.39 o 
  -9   5   7      144.94       91.07     32.25 o 
  -7   5   7      314.89      318.21     54.65 o 
  -5   5   7       43.59       74.97     30.55 o 
  -3   5   7      141.75      106.85     42.16 o 
  -1   5   7       17.75      -38.78     38.78 o 
   1   5   7       86.78       34.00     60.13 o 
   3   5   7        0.00       -4.86     29.39 o 
   5   5   7       15.62       17.98     62.32 o 
   7   5   7      140.62      192.62     79.31 o 
   9   5   7      128.60       67.12     55.83 o 
  11   5   7       73.07      104.95     55.47 o 
 -22   6   7        4.13       -7.20     63.05 o 
 -20   6   7      922.67      673.74    145.28 o 
 -18   6   7       31.04       16.41     23.18 o 
 -16   6   7       53.38       -0.09     27.99 o 
 -14   6   7      210.99      168.24     94.73 o 
 -12   6   7      134.85       91.22     69.76 o 
 -10   6   7       35.55       -3.70     33.06 o 
  -8   6   7       90.85      123.15     42.06 o 
  -6   6   7      341.82      239.74     17.63 o 
  -4   6   7        2.05        2.16     19.03 o 
  -2   6   7      169.89      230.77     48.90 o 
   0   6   7      114.12      169.26     34.71 o 
   2   6   7      289.72      230.32     68.43 o 
   4   6   7      126.96      179.73     45.42 o 
   6   6   7       85.20      157.19     72.98 o 
   8   6   7      153.88      246.86     73.00 o 
 -21   7   7       43.96       25.58    119.72 o 
 -19   7   7       28.27      124.11    110.76 o 
 -17   7   7      133.56       68.97     93.80 o 
 -15   7   7       11.41     -111.74    146.03 o 
 -13   7   7       41.37       53.23     67.59 o 
 -11   7   7        0.65      -15.09     15.09 o 
  -9   7   7        0.27        4.16     13.85 o 
  -7   7   7       82.24       54.07     25.07 o 
  -5   7   7      292.63      230.62     71.93 o 
  -3   7   7      184.58       88.51     45.70 o 
  -1   7   7       70.50       28.95     39.53 o 
   1   7   7       27.71       64.68     36.28 o 
   3   7   7      100.71      187.24     55.77 o 
   5   7   7       37.00       57.60     53.81 o 
   7   7   7      120.68      230.65     65.02 o 
 -16   8   7       28.43      -16.66     72.18 o 
 -14   8   7        1.33       -8.98     32.48 o 
 -12   8   7       19.69        8.64     26.71 o 
 -10   8   7       33.44       14.47     37.86 o 
  -8   8   7       91.28      144.53    165.56 o 
  -6   8   7       40.22       57.42     86.40 o 
  -4   8   7      196.20      322.44    116.83 o 
  -2   8   7      353.68      527.77    132.01 o 
   0   8   7      291.53      325.90     87.87 o 
   2   8   7      381.77      409.95     61.44 o 
   4   8   7      120.53      142.10     41.45 o 
 -11   9   7       62.03       -4.89     62.12 o 
  -9   9   7       29.39       -4.34     70.76 o 
  -7   9   7       75.61       24.70    129.85 o 
  -5   9   7        0.10       -8.39     65.42 o 
  -3   9   7        7.34       79.11     87.12 o 
 -22   0   8      901.72     1318.81    209.62 o 
 -20   0   8      424.46      463.64    138.19 o 
 -18   0   8      300.13      336.80    115.16 o 
 -16   0   8       96.14       78.20     47.21 o 
 -14   0   8        5.77       12.23     44.03 o 
 -12   0   8       15.52       33.89     37.62 o 
 -10   0   8       14.68      -11.57     26.15 o 
  -8   0   8     1036.38     1149.36     72.24 o 
  -6   0   8        5.68       -0.61     31.28 o 
  -4   0   8      349.84      401.92     62.51 o 
  -2   0   8      644.92      620.44     67.80 o 
   0   0   8     1966.56     1774.26    178.33 o 
   2   0   8      592.07      582.72     98.67 o 
   4   0   8      140.09      111.49     94.13 o 
   8   0   8      135.39      170.57    117.83 o 
 -23   1   8       63.66      -10.82     58.41 o 
 -21   1   8      271.92      337.15     89.42 o 
 -19   1   8      291.21      457.20    167.06 o 
 -17   1   8       72.81       34.84     36.19 o 
 -15   1   8      122.76      137.13     48.20 o 
 -13   1   8        5.08       15.69     25.97 o 
 -11   1   8       34.45       51.14     27.48 o 
  -9   1   8       16.41        0.30     16.81 o 
  -7   1   8        2.70        9.23     18.62 o 
  -5   1   8      331.26      357.62     37.72 o 
  -3   1   8      117.27      100.75     26.33 o 
  -1   1   8      363.68      423.15     45.27 o 
   1   1   8      517.75      469.82     68.64 o 
   3   1   8      197.80       90.75     44.20 o 
   5   1   8       10.83      -37.99     68.50 o 
   7   1   8        1.84       36.97     69.49 o 
 -22   2   8      247.90      290.31     87.23 o 
 -20   2   8       87.70      105.83    105.81 o 
 -18   2   8       23.35        5.39     43.49 o 
 -16   2   8       41.13       79.46     47.57 o 
 -14   2   8      287.49      282.01     49.14 o 
 -12   2   8      430.35      289.14     75.71 o 
 -10   2   8      428.58      495.36     60.82 o 
  -8   2   8       16.61        0.88     22.54 o 
  -6   2   8       37.42       36.10     22.90 o 
  -4   2   8        4.93      -10.75     17.62 o 
  -2   2   8      482.86      348.77     64.47 o 
   0   2   8       29.60       74.90     45.38 o 
   2   2   8       65.39       90.72     47.21 o 
   4   2   8       13.04        8.92     61.50 o 
 -21   3   8      189.10      328.29     76.03 o 
 -19   3   8       87.89      103.93     61.65 o 
 -17   3   8      136.89      115.99     63.36 o 
 -15   3   8      127.13      123.85     51.55 o 
 -13   3   8       33.13       46.27     34.90 o 
 -11   3   8      137.70       81.86     31.14 o 
  -9   3   8      270.16      238.58     27.54 o 
  -7   3   8      164.49      154.24     26.90 o 
  -5   3   8        2.25        3.07     22.55 o 
  -3   3   8        1.39      -35.09     35.09 o 
  -1   3   8      431.97      431.55     69.19 o 
   1   3   8        0.44      -28.93     28.93 o 
   3   3   8      131.83      163.52     72.10 o 
   5   3   8       62.96       54.18     51.07 o 
 -20   4   8       14.93       41.82     52.48 o 
 -18   4   8       45.84       24.62     50.37 o 
 -16   4   8      104.02      100.93     79.39 o 
 -14   4   8      140.74      173.13     47.26 o 
 -12   4   8      166.11      122.25     35.30 o 
 -10   4   8      240.70      202.02     34.55 o 
  -8   4   8       23.07       31.14     20.11 o 
  -6   4   8      149.24      187.20     38.83 o 
  -4   4   8       56.65       33.37     50.30 o 
  -2   4   8       76.18      161.15     48.31 o 
   0   4   8       12.68      -11.34     30.84 o 
   2   4   8       31.59       47.60     31.82 o 
   4   4   8      314.21      405.90     82.10 o 
 -17   5   8       67.80       82.10     32.36 o 
 -15   5   8       94.42       67.29     85.32 o 
 -13   5   8      487.90      532.38     50.03 o 
 -11   5   8      438.85      394.65     98.25 o 
  -9   5   8      188.44      157.85     38.47 o 
  -7   5   8      119.47      148.06     40.63 o 
  -5   5   8        0.38      -30.49     30.49 o 
  -3   5   8       70.57       71.03     54.64 o 
  -1   5   8        4.70      -13.39     56.47 o 
   1   5   8      238.40      254.30     53.82 o 
   3   5   8       35.95       52.86     76.49 o 
 -14   6   8       24.45      108.82     95.46 o 
 -12   6   8       49.16      -35.38     76.10 o 
 -10   6   8      143.29      275.42     63.01 o 
  -8   6   8        7.71       -7.19     56.05 o 
  -6   6   8       31.87        0.04     30.83 o 
  -4   6   8       17.74       -2.70     40.19 o 
  -2   6   8       14.11       16.46     41.01 o 
                                                 
